# Supplementary material for: Polymerase pausing induced by sequence-specific RNA-binding protein drives heterochromatin assembly
Source: Genes Dev. 2018 Jul 1;32(13-14):953–64. doi: 10.1101/gad.310136.117 (PMC6075038; doi:10.1101/gad.310136.117)
Supplement: Supplemental Material [file supp_32.13-14.953_Supplemental_Table_S1.xlsx]

## Sheet: seb1-1_vs_WT_all_data
gene	baseMean	log2FoldChange	standard error	Wald statistic	Wald pvalue	padj
gene:SPAC23G3.03	1631.53	-2.15115	0.306972	-7.00765	2.42346e-12	6.02471e-09
gene:SPCC1235.14	49383.1	-2.13214	0.302471	-7.04907	1.80113e-12	6.02471e-09
gene:SPAC343.20	1764.84	1.91144	0.289606	6.60015	4.10752e-11	6.80752e-08
gene:SPAC26F1.14c	1387.49	-2.27873	0.353851	-6.43978	1.19646e-10	1.48719e-07
gene:SPAPB18E9.04c	7128.77	1.85532	0.301296	6.15779	7.37674e-10	7.33543e-07
gene:SPBC1289.16c	427.451	-1.79396	0.326367	-5.49675	3.86844e-08	3.20564e-05
gene:SPBC1271.14	1572.15	-1.62096	0.30571	-5.30227	1.14369e-07	8.12347e-05
gene:SPBPB7E8.02	10784.1	-1.58525	0.317165	-4.99819	5.78722e-07	0.000359676
gene:SPAC3G9.11c	597.973	-1.71235	0.352079	-4.86354	1.15304e-06	0.000625679
gene:SPBC215.06c	343.058	1.57997	0.326022	4.84621	1.2584e-06	0.000625679
gene:SPAC13C5.04	481.128	-1.57974	0.328141	-4.81419	1.47798e-06	0.000668049
gene:SPBC557.05	157.207	1.53595	0.322281	4.76586	1.88046e-06	0.000779136
gene:SPBC1711.15c	129.465	1.54984	0.334995	4.62646	3.71965e-06	0.00142262
gene:SPAPB24D3.10c	1404.35	-1.61781	0.355425	-4.55177	5.31971e-06	0.00181258
gene:SPAPB8E5.10	57.4538	1.63944	0.360636	4.54597	5.46837e-06	0.00181258
gene:SPAPB24D3.07c	13343.6	-1.32529	0.300464	-4.41081	1.02985e-05	0.00320027
gene:SPAP7G5.06	1628.93	-1.49155	0.350907	-4.25055	2.13246e-05	0.00589033
gene:SPBC25B2.05	472.299	1.44275	0.33925	4.25277	2.11145e-05	0.00589033
gene:SPAC1A6.04c	139120	-1.23751	0.29339	-4.21797	2.46509e-05	0.00645075
gene:SPAPB1A11.02	37.8741	-1.56068	0.37621	-4.14841	3.34786e-05	0.00792646
gene:SPCC4F11.04c	730.327	-1.24753	0.300219	-4.15539	3.24733e-05	0.00792646
gene:SPCC24B10.18	918.63	1.31342	0.318715	4.12098	3.77265e-05	0.0085262
gene:SPAC27D7.03c	207.202	-1.3372	0.325844	-4.1038	4.06426e-05	0.00878084
gene:SPBC1539.10	393.573	1.30101	0.31778	4.09408	4.23854e-05	0.00878084
gene:SPAC11D3.03c	140.007	-1.36592	0.34025	-4.01447	5.95804e-05	0.0118493
gene:SPAC144.01	357.676	1.28512	0.321757	3.99407	6.49484e-05	0.0124201
gene:SPAC26F1.12c	798.243	1.22984	0.310609	3.95945	7.51233e-05	0.0138338
gene:SPAC18G6.12c	574.517	-1.14764	0.294875	-3.89196	9.9437e-05	0.0176572
gene:SPAC17A2.11	170.288	-1.24782	0.323216	-3.86063	0.000113095	0.0193899
gene:SPAC222.11	9861.7	-1.40896	0.367004	-3.8391	0.000123488	0.020462
gene:SPAC821.09	4071.35	1.10579	0.288635	3.83109	0.000127579	0.020462
gene:SPAC1751.01c	4126.62	-1.32596	0.348726	-3.8023	0.000143358	0.0222743
gene:SPAC222.06	1435.24	1.09894	0.296615	3.70495	0.000211429	0.0318553
gene:SPACUNK4.16c	7203.51	-1.1017	0.300109	-3.67102	0.000241583	0.035328
gene:SPAC1556.05c	2727.37	1.21953	0.334509	3.64573	0.000266638	0.0355261
gene:SPAC22F3.08c	300.836	1.15276	0.316457	3.64271	0.00026978	0.0355261
gene:SPAC22H10.13	892.395	-1.22783	0.338448	-3.62783	0.00028581	0.0355261
gene:SPAC24C9.15c	43.2148	-1.3923	0.382357	-3.64135	0.000271215	0.0355261
gene:SPAC26H5.09c	12485.1	-1.08091	0.297724	-3.63058	0.00028279	0.0355261
gene:SPCC1442.13c	164.97	1.17176	0.322729	3.63079	0.000282554	0.0355261
gene:SPAC17H9.05	1903.35	1.19951	0.331532	3.61808	0.000296798	0.0359922
gene:SPAC4F8.04	447.837	1.13192	0.314321	3.60117	0.000316787	0.0362944
gene:SPAC683.02c	184.438	1.18557	0.330082	3.59173	0.000328489	0.0362944
gene:SPBP8B7.20c	1507.24	1.10187	0.306446	3.59565	0.000323581	0.0362944
gene:SPCC1235.18	56.8839	-1.34596	0.374499	-3.59404	0.000325588	0.0362944
gene:SPAC343.12	33897.6	-1.24043	0.346535	-3.57953	0.000344211	0.0368679
gene:SPAPB2B4.01c	481.615	-1.12419	0.314345	-3.57629	0.00034851	0.0368679
gene:SPBC336.05c	100.175	-1.28024	0.358694	-3.56917	0.000358109	0.0370941
gene:SPCC777.04	36.3229	-1.34874	0.380608	-3.54365	0.000394627	0.0400425
gene:SPAC22G7.11c	314.564	-1.30749	0.371658	-3.518	0.000434818	0.0432383
gene:SPAC8C9.10c	1610.47	1.05999	0.303076	3.49743	0.000469762	0.0457972
gene:SPAC1F7.06	67.094	-1.32714	0.382619	-3.46856	0.000523258	0.0475095
gene:SPBC1683.08	1336.85	-1.23294	0.355723	-3.46602	0.000528226	0.0475095
gene:SPBC19C2.09	4596.28	-1.24562	0.360238	-3.45777	0.000544658	0.0475095
gene:SPBC8E4.02c	309.178	1.08134	0.311676	3.46943	0.000521574	0.0475095
gene:SPCC1020.09	38.7056	1.29931	0.375254	3.46249	0.000535212	0.0475095
gene:SPCC191.06	196.549	-1.17978	0.339235	-3.47778	0.000505592	0.0475095
gene:SPAC18B11.06	422.007	1.07312	0.311709	3.44269	0.000575961	0.0486922
gene:SPAC19D5.05c	843.221	1.09317	0.317614	3.44182	0.000577804	0.0486922
gene:SPAC11D3.19	99.1578	-1.2256	0.35781	-3.42528	0.000614172	0.05006
gene:SPBPB2B2.18	60.0025	1.24731	0.363761	3.42894	0.000605944	0.05006
gene:SPAC22A12.11	8645.69	-1.12481	0.330417	-3.40421	0.000663557	0.053213
gene:SPAC1B9.03c	1183.82	1.03841	0.307766	3.37404	0.000740731	0.0575456
gene:SPCC794.04c	126.089	-1.28465	0.380296	-3.37802	0.000730101	0.0575456
gene:SPBC1D7.02c	12763.7	-1.06745	0.317053	-3.36677	0.000760527	0.0581745
gene:SPAC27F1.06c	1577.74	1.02177	0.304171	3.35919	0.000781713	0.0583191
gene:SPCC18B5.01c	4385.18	1.10961	0.330464	3.35772	0.000785877	0.0583191
gene:SPBC56F2.05c	1300.49	-1.14126	0.341052	-3.34629	0.000819018	0.0598846
gene:SPAC26H5.10c	30463.9	1.01023	0.304287	3.32	0.000900185	0.0648655
gene:SPBC8E4.12c	129.313	1.08722	0.329212	3.30248	0.000958343	0.0680697
gene:SPAC1486.09	1321.03	1.02746	0.315552	3.25606	0.00112969	0.0744687
gene:SPAC8F11.05c	16.1358	-1.23813	0.380256	-3.25605	0.00112974	0.0744687
gene:SPBC1271.09	593.807	1.00238	0.308334	3.25097	0.00115012	0.0744687
gene:SPBC29A3.16	566.423	1.11214	0.342177	3.25019	0.00115328	0.0744687
gene:SPBC543.06c	629.992	0.985039	0.302263	3.25889	0.0011185	0.0744687
gene:SPCC622.02	681.095	-0.967548	0.295984	-3.26892	0.00107957	0.0744687
gene:SPCC794.12c	30733.8	-0.998748	0.306676	-3.25669	0.00112718	0.0744687
gene:SPAC2C4.11c	1387.87	1.0034	0.310452	3.23208	0.00122893	0.0773365
gene:SPBC2G2.17c	118.032	-1.06743	0.3304	-3.23071	0.00123482	0.0773365
gene:SPCC16C4.08c	950.926	0.965116	0.299234	3.22529	0.00125846	0.0773365
gene:SPCC895.03c	571.159	0.958179	0.297114	3.22496	0.00125991	0.0773365
gene:SPCC777.14	553.832	1.02003	0.321886	3.16892	0.00153005	0.0927732
gene:SPBC1711.07	1463.13	0.995306	0.314711	3.1626	0.00156368	0.0936698
gene:SPAC19B12.04	10875	1.00823	0.319725	3.15341	0.00161373	0.0955175
gene:SPAC22G7.05	735.609	1.06899	0.339602	3.14777	0.00164523	0.0962365
gene:SPAC1952.13	1453.52	-0.903936	0.288444	-3.13384	0.00172537	0.0997502
gene:SPAC3H1.11	1562.46	-0.936556	0.299271	-3.12946	0.00175129	0.100085
gene:SPAC3H1.07	14324.7	0.893232	0.286009	3.12309	0.00178962	0.101113
gene:SPAC17A2.09c	10093.3	-1.01398	0.32601	-3.11028	0.00186912	0.102854
gene:SPAC4G9.05	56.2732	1.12427	0.361285	3.11186	0.00185913	0.102854
gene:SPBC1718.03	1296.34	1.01677	0.327126	3.10817	0.00188248	0.102854
gene:SPAC1687.16c	5280.88	-1.09833	0.353987	-3.10273	0.00191743	0.103337
gene:SPAC5D6.09c	1471.04	-1.09385	0.353174	-3.09719	0.00195367	0.103337
gene:SPACUNK4.17	2263.19	-1.11834	0.360746	-3.10008	0.0019347	0.103337
gene:SPBC19G7.04	139.656	1.03252	0.333935	3.09197	0.00198835	0.104064
gene:SPBC19F5.05c	2174.38	0.994487	0.322053	3.08796	0.00201535	0.104378
gene:SPAC139.05	250.829	-1.12481	0.36628	-3.07089	0.0021342	0.105062
gene:SPAC17A2.10c	369.503	-0.963977	0.312709	-3.08267	0.00205155	0.105062
gene:SPAC23H4.04	619.103	0.915159	0.297905	3.07199	0.0021264	0.105062
gene:SPBC1271.05c	586.481	-0.904706	0.294176	-3.07539	0.0021023	0.105062
gene:SPBC1348.03	12.333	1.15308	0.374936	3.07539	0.00210225	0.105062
gene:SPAPB1A10.04c	355.006	-0.935521	0.305222	-3.06505	0.00217632	0.106085
gene:SPBC23G7.07c	541.516	0.982329	0.321028	3.05995	0.00221376	0.106862
gene:SPAC16C9.03	1931.41	0.954594	0.312356	3.05611	0.0022423	0.107199
gene:SPBC12C2.09c	1688.94	-1.05952	0.347366	-3.05016	0.00228723	0.108306
gene:SPAC19B12.11c	997.182	1.03878	0.340944	3.04679	0.002313	0.108493
gene:SPAC823.04	272.265	0.960354	0.317035	3.02917	0.00245227	0.111406
gene:SPBC2G5.02c	674.865	-0.885297	0.292269	-3.02905	0.00245327	0.111406
gene:SPBC359.04c	199.485	-1.01333	0.334581	-3.02864	0.00245661	0.111406
gene:SPCC613.08	943.611	0.914001	0.301886	3.02764	0.00246475	0.111406
gene:SPCC320.11c	775.688	1.00249	0.331956	3.01994	0.00252823	0.113247
gene:SPCP31B10.06	1452.98	-1.07924	0.358055	-3.01417	0.00257682	0.114392
gene:SPBC26H8.08c	3831.65	0.973151	0.323614	3.00714	0.00263721	0.116037
gene:SPBC2G5.03	256.553	0.9168	0.306088	2.99522	0.00274248	0.119611
gene:SPAC2E1P5.05	632.899	0.926456	0.309924	2.9893	0.00279618	0.11985
gene:SPBC23G7.15c	39398.5	0.948183	0.31701	2.99102	0.00278049	0.11985
gene:SPBC30D10.18c	4582.97	0.941303	0.316195	2.97697	0.00291113	0.123711
gene:SPBC1105.18c	340.638	0.937232	0.315722	2.96853	0.00299227	0.125021
gene:SPBC2D10.19c	304.798	0.937792	0.315812	2.96946	0.00298321	0.125021
gene:SPBC29A3.11c	554.599	0.90083	0.304433	2.95904	0.003086	0.127863
gene:SPCC338.18	72.0828	-1.09437	0.371014	-2.94968	0.00318101	0.130711
gene:SPBC1718.04	2375.91	-0.841915	0.28619	-2.9418	0.00326307	0.132983
gene:SPAC20G4.03c	970.396	-0.924426	0.316457	-2.92117	0.00348718	0.140962
gene:SPAC22A12.06c	3147.22	-1.0756	0.370195	-2.90549	0.00366681	0.147027
gene:SPAC1705.02	593.809	0.953503	0.328954	2.89859	0.00374844	0.147914
gene:SPAC227.17c	397.628	0.905198	0.312024	2.90105	0.0037191	0.147914
gene:SPBC1604.06c	1459.8	0.865681	0.299022	2.89504	0.0037911	0.14842
gene:SPACUNK4.11c	477.966	0.886779	0.306708	2.89128	0.00383673	0.148873
gene:SPCC18.12c	902.818	0.842702	0.291676	2.88917	0.00386255	0.148873
gene:SPAC3F10.16c	1203.03	0.90391	0.315615	2.86396	0.00418374	0.152232
gene:SPAC3G6.04	799.351	0.891091	0.311081	2.8645	0.0041767	0.152232
gene:SPAC3G6.07	30.4273	-1.09133	0.38098	-2.86453	0.0041763	0.152232
gene:SPAC4G8.03c	1000.04	-0.887589	0.308421	-2.87785	0.00400402	0.152232
gene:SPAC8F11.04	2959.14	0.848491	0.29577	2.86875	0.00412093	0.152232
gene:SPBC1861.02	676.902	-0.851152	0.297279	-2.86314	0.00419465	0.152232
gene:SPBC29A3.06	572.099	0.917108	0.319439	2.87099	0.00409184	0.152232
gene:SPBP4G3.02	6436.67	0.817718	0.284339	2.87585	0.00402936	0.152232
gene:SPAC22F8.09	962.947	0.872023	0.305378	2.85556	0.00429614	0.153226
gene:SPCC1393.06c	491.387	0.893183	0.312437	2.85877	0.00425292	0.153226
gene:SPCC1739.05	321.225	0.867764	0.30403	2.8542	0.00431449	0.153226
gene:SPAC1F7.02c	1058.75	0.918065	0.322113	2.85013	0.00437007	0.154099
gene:SPBC2A9.13	33.8972	1.08494	0.381269	2.84559	0.00443286	0.154127
gene:SPBC2F12.09c	56.2083	-1.08828	0.382169	-2.84764	0.0044044	0.154127
gene:SPCC191.01	2468.94	-0.997976	0.350987	-2.84335	0.00446425	0.154141
gene:SPBC365.12c	2904.78	-1.04933	0.370018	-2.83588	0.00456992	0.156701
gene:SPAC13F5.07c	54.5414	-1.08353	0.383784	-2.82329	0.00475342	0.157753
gene:SPAC664.06	1841.67	0.868776	0.308039	2.82034	0.00479724	0.157753
gene:SPBC1652.01	821.72	-0.979635	0.346931	-2.82372	0.00474699	0.157753
gene:SPBC32F12.01c	3022.11	-0.881475	0.31273	-2.81864	0.0048227	0.157753
gene:SPBC651.01c	4509.21	0.851901	0.301083	2.82945	0.00466274	0.157753
gene:SPBC6B1.02	1768.5	-0.835462	0.296327	-2.81939	0.00481155	0.157753
gene:SPBC800.06	1027.45	0.934295	0.330589	2.82616	0.00471104	0.157753
gene:SPAC13G7.02c	6086.3	-0.786561	0.279856	-2.81059	0.00494515	0.160701
gene:SPAC1F12.10c	444.747	0.902846	0.322298	2.80127	0.00509013	0.163208
gene:SPBC215.07c	1025.74	-0.807021	0.28797	-2.80245	0.00507157	0.163208
gene:SPBC23G7.14	589.703	0.855108	0.305468	2.79934	0.00512078	0.163208
gene:SPAC19G12.08	21736.5	-0.907862	0.324881	-2.79445	0.00519884	0.164641
gene:SPAC30D11.01c	1049.76	-0.811371	0.290814	-2.79	0.00527082	0.165864
gene:SPAC17H9.12c	1544.56	0.835244	0.300096	2.78325	0.00538165	0.167235
gene:SPCC594.03	99.2114	-0.948063	0.340503	-2.7843	0.00536426	0.167235
gene:SPAC16E8.06c	1550.38	0.934534	0.338418	2.76148	0.005754	0.177695
gene:SPBP35G2.02	1743.91	-0.8237	0.298632	-2.75824	0.00581128	0.178356
gene:SPAC13G7.05	672.451	-0.822035	0.299684	-2.743	0.006088	0.185703
gene:SPAC926.08c	1091.18	0.914121	0.334012	2.73679	0.0062042	0.185827
gene:SPBC215.05	32159.7	-0.833234	0.304042	-2.74052	0.00613413	0.185827
gene:SPCC584.16c	201.217	-0.917304	0.334996	-2.73825	0.00617663	0.185827
gene:SPAC1039.01	1830.13	-0.964629	0.35474	-2.71925	0.00654294	0.190785
gene:SPAC227.02c	463.441	0.931266	0.342052	2.72258	0.0064774	0.190785
gene:SPAC22H12.01c	1075.67	-0.825839	0.303354	-2.72236	0.00648171	0.190785
gene:SPAC977.18	56.8893	0.985231	0.36212	2.72073	0.00651376	0.190785
gene:SPBC947.07	344.919	0.839115	0.30869	2.71831	0.00656161	0.190785
gene:SPAC1687.22c	1354.04	-0.833344	0.307347	-2.71141	0.0066997	0.191287
gene:SPAC24B11.06c	1916.96	-0.767967	0.283099	-2.71271	0.00667354	0.191287
gene:SPAC32A11.03c	821.065	-0.794228	0.293708	-2.70414	0.00684816	0.191287
gene:SPACUNK4.09	195.623	0.990712	0.366151	2.70575	0.00681505	0.191287
gene:SPBC1604.09c	287.334	0.867116	0.320222	2.70786	0.00677187	0.191287
gene:SPBP8B7.18c	558.238	-0.800056	0.294887	-2.71309	0.00666587	0.191287
gene:SPCC622.15c	2373.17	-0.938082	0.346757	-2.7053	0.00682426	0.191287
gene:SPAC10F6.10	496.831	0.891931	0.33022	2.70102	0.0069128	0.192014
gene:SPCC320.09	540.407	-0.908488	0.337406	-2.69257	0.00709042	0.195853
gene:SPBC1685.17	531.285	-0.818166	0.304405	-2.68776	0.00719338	0.196514
gene:SPBC17D1.02	500.069	0.858437	0.319301	2.68849	0.00717762	0.196514
gene:SPAC3F10.08c	411.807	0.801783	0.298707	2.68418	0.0072708	0.197543
gene:SPBC1709.10c	1095.88	0.791209	0.295464	2.67785	0.00740956	0.19963
gene:SPCC1827.01c	369.464	0.827107	0.309018	2.67656	0.00743815	0.19963
gene:SPCC757.11c	1214.82	-0.766214	0.286412	-2.67522	0.00746804	0.19963
gene:SPAC4A8.10	985.557	-0.844451	0.316787	-2.66567	0.00768345	0.20429
gene:SPAC4F8.07c	61311.2	-0.745087	0.280024	-2.6608	0.00779559	0.206169
gene:SPBC1861.01c	804.929	-0.769977	0.289633	-2.65845	0.00785002	0.20651
gene:SPAC19A8.07c	605.638	0.816879	0.30768	2.65496	0.00793178	0.207562
gene:SPCC330.06c	12493.6	0.803677	0.302965	2.6527	0.00798503	0.207862
gene:SPAC869.09	24.3002	-1.01326	0.383116	-2.64479	0.0081741	0.208358
gene:SPAPB15E9.06	224.824	0.83682	0.316025	2.64795	0.00809804	0.208358
gene:SPBC3B8.10c	766.366	-0.802733	0.303169	-2.64781	0.00810149	0.208358
gene:SPBP4H10.11c	6777.76	-0.933281	0.352719	-2.64596	0.00814593	0.208358
gene:SPCC1450.16c	1662.64	-0.753623	0.285122	-2.64316	0.00821363	0.208358
gene:SPAC1805.10	641.237	-0.856763	0.325363	-2.63326	0.00845705	0.208426
gene:SPAC6B12.09	266.719	0.872142	0.331367	2.63195	0.00848962	0.208426
gene:SPBC18E5.06	98900.1	0.851198	0.323508	2.63115	0.00850977	0.208426
gene:SPBC18E5.10	218.86	-0.872308	0.331248	-2.6334	0.00845354	0.208426
gene:SPBC405.02c	383.049	-0.870881	0.329873	-2.64005	0.00828948	0.208426
gene:SPBC9B6.07	309.978	0.879397	0.333725	2.63509	0.00841149	0.208426
gene:SPCC1235.17	1005.14	-0.90549	0.343847	-2.63341	0.00845321	0.208426
gene:SPCC1322.08	5961.41	-0.877883	0.33408	-2.62776	0.00859488	0.209479
gene:SPBC1604.01	722.101	-0.799869	0.305563	-2.61769	0.00885284	0.212026
gene:SPBC31F10.17c	310.241	0.798976	0.305299	2.61703	0.00886996	0.212026
gene:SPBC660.05	7871.76	-0.952439	0.363777	-2.6182	0.00883958	0.212026
gene:SPBC83.15	841.789	0.847306	0.323551	2.61877	0.00882466	0.212026
gene:SPBC11G11.05	867.923	0.867231	0.331701	2.61449	0.00893596	0.212582
gene:SPBC32H8.05	1642.4	0.804226	0.308338	2.60826	0.00910026	0.215459
gene:SPAC6C3.04	7123.59	-0.829745	0.318829	-2.60248	0.00925522	0.21809
gene:SPAC1782.12c	204.506	-0.811423	0.314104	-2.58329	0.00978623	0.229101
gene:SPBPB8B6.05c	452.973	0.836516	0.323943	2.58229	0.00981466	0.229101
gene:SPAC4F10.06	1866.73	0.785236	0.305058	2.57405	0.0100515	0.232996
gene:SPBC4C3.12	1227.85	-0.802493	0.311862	-2.57324	0.0100753	0.232996
gene:SPAPJ695.02	20.4708	-0.983044	0.383127	-2.56584	0.0102925	0.236919
gene:SPAC589.07c	637.624	-0.795941	0.311047	-2.5589	0.0105002	0.240586
gene:SPBC2F12.05c	3420.95	-0.77244	0.302395	-2.55441	0.0106368	0.241717
gene:SPCC191.05c	530.018	0.792143	0.310148	2.55408	0.0106468	0.241717
gene:SPAC31A2.07c	908.566	0.826083	0.324658	2.54447	0.0109443	0.246972
gene:SPCC1450.03	756.318	0.827138	0.325208	2.54341	0.0109776	0.246972
gene:SPAC1834.10c	319.822	0.798038	0.314198	2.53992	0.0110879	0.24732
gene:SPAC2F3.08	1161.66	-0.896255	0.352888	-2.53977	0.0110926	0.24732
gene:SPAPJ691.02	300.274	-0.955293	0.376642	-2.53634	0.0112017	0.248639
gene:SPAC22E12.18	257.019	0.811014	0.32084	2.52778	0.0114785	0.251628
gene:SPAC24H6.13	1607.09	0.763128	0.302198	2.52526	0.0115613	0.251628
gene:SPAC27F1.05c	323.639	-0.765068	0.302787	-2.52675	0.0115122	0.251628
gene:SPAC3F10.17	936.956	0.791072	0.31337	2.5244	0.0115895	0.251628
gene:SPAC57A10.05c	993.997	-0.808169	0.319715	-2.52778	0.0114787	0.251628
gene:SPAC140.04	315.481	0.761344	0.302251	2.51892	0.0117717	0.254474
gene:SPAC4H3.01	2022.53	0.768703	0.306371	2.50906	0.0121053	0.25972
gene:SPBC776.10c	521.536	-0.749627	0.298815	-2.50866	0.0121189	0.25972
gene:SPAC57A7.05	1372.21	-0.847138	0.337962	-2.50661	0.0121896	0.260114
gene:SPAC5D6.07c	729.605	-0.800673	0.319962	-2.5024	0.0123354	0.2621
gene:SPBC24C6.02	603.558	0.741884	0.297037	2.49761	0.0125033	0.264539
gene:SPAPB1A11.03	23.2281	-0.940161	0.377358	-2.49143	0.0127229	0.268044
gene:SPAC26A3.06	798.08	0.733497	0.294866	2.48756	0.0128622	0.269835
gene:SPAC869.06c	10.8466	-0.906562	0.364942	-2.48413	0.012987	0.269911
gene:SPBPB2B2.10c	293.876	-0.817927	0.329413	-2.48298	0.0130287	0.269911
gene:SPCC736.09c	85.9054	-0.847433	0.341294	-2.483	0.0130282	0.269911
gene:SPBC23G7.12c	5464.46	0.701171	0.283255	2.47541	0.0133084	0.274562
gene:SPAC6G9.02c	1565.63	0.782029	0.316656	2.46965	0.0135246	0.275591
gene:SPBC336.09c	742.684	0.726522	0.294034	2.47088	0.0134782	0.275591
gene:SPCC74.09	205.55	-0.928044	0.375715	-2.47008	0.0135084	0.275591
gene:SPCC548.04	518.75	0.745676	0.302429	2.46562	0.0136775	0.27757
gene:SPBC32H8.08c	538.191	0.741254	0.301195	2.46104	0.0138534	0.278862
gene:SPCC338.11c	828.855	0.754639	0.306483	2.46225	0.0138067	0.278862
gene:SPBC3B8.07c	4375.72	-0.776887	0.316177	-2.45713	0.0140052	0.279655
gene:SPCC550.07	756.704	-0.713899	0.290482	-2.45764	0.0139855	0.279655
gene:SPBC32H8.02c	2282.89	-0.782962	0.319265	-2.45239	0.0141911	0.281109
gene:SPBPB21E7.01c	88.3465	-0.902538	0.368009	-2.45249	0.0141872	0.281109
gene:SPAC186.01	236.59	0.753528	0.308249	2.44454	0.0145035	0.284167
gene:SPAC57A7.09	1155.13	-0.81591	0.333979	-2.443	0.0145658	0.284167
gene:SPBC1711.16	2336.33	0.760833	0.311577	2.44187	0.0146113	0.284167
gene:SPCP1E11.05c	1244.24	-0.70778	0.289442	-2.44533	0.0144721	0.284167
gene:SPCP1E11.08	2104.88	0.7527	0.308309	2.44138	0.0146313	0.284167
gene:SPBC660.07	3981.97	-0.81815	0.335325	-2.43987	0.0146924	0.284244
gene:SPAC19B12.01	308.314	0.870706	0.357394	2.43626	0.0148399	0.285985
gene:SPAC630.04c	1038.25	-0.758487	0.311886	-2.43193	0.0150184	0.286388
gene:SPAPB1A11.05	86.6844	-0.934186	0.384038	-2.43254	0.0149935	0.286388
gene:SPBC776.17	606.575	0.745004	0.306388	2.43157	0.0150336	0.286388
gene:SPBC646.12c	461.878	-0.741003	0.305196	-2.42795	0.0151842	0.288153
gene:SPAC57A10.10c	2454.59	0.788138	0.326012	2.41751	0.015627	0.294308
gene:SPBC16A3.10	1053.96	-0.753198	0.311472	-2.41819	0.015598	0.294308
gene:SPAPB21F2.03	530.004	0.723669	0.299534	2.41599	0.0156926	0.294429
gene:SPAC4A8.04	7748.07	-0.710581	0.294672	-2.41143	0.0158901	0.295901
gene:SPBC1703.05	546.018	0.712279	0.295217	2.41273	0.0158336	0.295901
gene:SPAC11H11.03c	423.806	0.731785	0.303988	2.40728	0.0160717	0.297557
gene:SPCC550.05	287.695	0.810977	0.336971	2.40667	0.0160987	0.297557
gene:SPBPB21E7.11	37.1358	-0.920815	0.384085	-2.39742	0.0165108	0.30135
gene:SPCC16A11.15c	2137.34	-0.875561	0.365329	-2.39664	0.0165464	0.30135
gene:SPCC569.08c	3118.44	0.712849	0.297229	2.39832	0.0164705	0.30135
gene:SPCP20C8.02c	117.774	0.800148	0.333546	2.39892	0.0164437	0.30135
gene:SPBC32H8.04c	747.32	0.760777	0.318215	2.39077	0.0168132	0.305092
gene:SPAC110.01	1106.84	-0.711903	0.299104	-2.38012	0.0173071	0.312581
gene:SPAC22G7.08	414.804	-0.753581	0.317425	-2.37404	0.0175945	0.312581
gene:SPAC6B12.07c	996.87	-0.790387	0.332787	-2.37505	0.0175465	0.312581
gene:SPBC12D12.08c	242.112	0.762126	0.321049	2.37386	0.0176031	0.312581
gene:SPBC1A4.04	1095.67	-0.7078	0.29801	-2.37509	0.0175448	0.312581
gene:SPCC757.08	473.621	0.724721	0.304817	2.37756	0.0174277	0.312581
gene:SPAC22F8.05	2011.81	-0.868378	0.366678	-2.36823	0.0178734	0.31513
gene:SPAC2E12.03c	276.668	-0.757652	0.319888	-2.36849	0.0178607	0.31513
gene:SPAC17A5.11	80.0705	0.813008	0.343585	2.36625	0.0179693	0.315701
gene:SPBC13E7.02	356.311	-0.724756	0.306458	-2.36494	0.0180328	0.315702
gene:SPAC1687.19c	1007.82	0.709173	0.300083	2.36326	0.018115	0.316028
gene:SPAC6F6.03c	1184.11	0.689457	0.292154	2.3599	0.0182796	0.316677
gene:SPCC18.05c	1855.09	0.71672	0.303649	2.36036	0.0182574	0.316677
gene:SPAC7D4.04	1152.63	-0.692371	0.293724	-2.35722	0.0184125	0.317871
gene:SPAC1002.19	20554.3	-0.873283	0.371362	-2.35157	0.0186946	0.320515
gene:SPBC119.15	577.94	0.705849	0.300146	2.35168	0.0186886	0.320515
gene:SPAC1399.04c	1614.09	-0.874357	0.372046	-2.35013	0.0187667	0.320646
gene:SPAC19D5.01	1291.44	-0.855624	0.365731	-2.33949	0.01931	0.322189
gene:SPAC24H6.11c	1070.25	-0.763776	0.326112	-2.34207	0.0191773	0.322189
gene:SPAC2F7.06c	38.3136	-0.900222	0.383637	-2.34654	0.0189484	0.322189
gene:SPAC644.05c	915.101	0.711137	0.303706	2.34153	0.0192051	0.322189
gene:SPAC664.08c	346.683	0.70605	0.301798	2.33948	0.0193106	0.322189
gene:SPBC21C3.19	6022.19	-0.855493	0.365116	-2.34307	0.0191256	0.322189
gene:SPBC428.15	798.737	0.748579	0.319492	2.34303	0.0191278	0.322189
gene:SPAC222.15	28.0196	0.888252	0.379946	2.33784	0.0193957	0.322527
gene:SPAC3C7.13c	805.758	-0.75051	0.323228	-2.32192	0.020237	0.335394
gene:SPBC1711.05	1227.83	0.732849	0.315968	2.31938	0.0203746	0.336553
gene:SPAC23H4.11c	531.452	0.741314	0.31992	2.31719	0.0204936	0.337094
gene:SPBC36.10	1302.64	-0.829434	0.358089	-2.31628	0.0205429	0.337094
gene:SPBC18H10.05	1317.86	-0.80956	0.349772	-2.31454	0.0206383	0.337545
gene:SPAC32A11.02c	2344.11	-0.849042	0.367769	-2.30863	0.0209642	0.338994
gene:SPAC750.01	14.6772	0.879934	0.381134	2.30873	0.0209586	0.338994
gene:SPBC19C7.08c	339.922	0.707533	0.306467	2.30868	0.0209614	0.338994
gene:SPCC1827.05c	1405.35	0.74971	0.324832	2.30799	0.0209997	0.338994
gene:SPAC19B12.08	467.243	-0.777718	0.337496	-2.30438	0.0212014	0.33986
gene:SPAC22F3.02	60.7261	0.81745	0.354523	2.30578	0.0211231	0.33986
gene:SPCC1393.09c	1155.88	0.726986	0.315619	2.30336	0.0212583	0.33986
gene:SPAC23H4.02	3395.87	-0.676484	0.294312	-2.29852	0.0215321	0.343133
gene:SPBC14C8.19	468.408	0.712824	0.310314	2.29711	0.0216127	0.343318
gene:SPAC24B11.05	695.367	-0.674328	0.293869	-2.29466	0.0217527	0.344441
gene:SPAC1F7.14c	81.3062	0.805112	0.351148	2.2928	0.0218597	0.345037
gene:SPAC2F7.17	611.454	0.700465	0.305707	2.2913	0.0219461	0.345304
gene:SPAC23C11.03	1183.36	0.748623	0.327007	2.28932	0.022061	0.346016
gene:SPAC25B8.05	566.011	0.680771	0.297745	2.28643	0.0222294	0.347561
gene:SPAC1F3.01	964.322	0.746108	0.326523	2.28501	0.0223122	0.347763
gene:SPAC16A10.01	679.82	-0.7923	0.347111	-2.28255	0.0224568	0.347835
gene:SPCC330.21	232.457	0.708881	0.310453	2.28338	0.0224081	0.347835
gene:SPAC823.08c	723.195	0.69959	0.306728	2.28082	0.0225593	0.348338
gene:SPAC644.06c	1414.56	-0.661949	0.290645	-2.27752	0.0227552	0.350275
gene:SPAC4H3.06	370.088	0.69097	0.304432	2.2697	0.0232255	0.356411
gene:SPAC22E12.13c	3277.33	0.657963	0.290404	2.26568	0.0234708	0.357103
gene:SPBC21D10.06c	844.157	-0.766194	0.338211	-2.26543	0.0234861	0.357103
gene:SPBC3F6.04c	1145.37	0.726517	0.320481	2.26696	0.0233927	0.357103
gene:SPAC4G9.19	545.034	-0.820737	0.362685	-2.26295	0.0236388	0.357969
gene:SPBC609.01	526.869	-0.758886	0.335582	-2.2614	0.0237344	0.357969
gene:SPBP35G2.11c	1272.37	-0.680484	0.300966	-2.261	0.023759	0.357969
gene:SPAC959.06c	120.568	0.762153	0.337471	2.25843	0.0239191	0.359292
gene:SPAC26F1.04c	1117.66	-0.690652	0.306236	-2.25529	0.024115	0.36006
gene:SPBC1289.07c	3902.46	0.681931	0.302237	2.25628	0.0240533	0.36006
gene:SPAC2E1P3.01	930.669	-0.676513	0.30015	-2.25392	0.0242014	0.360267
gene:SPBC1685.06	21.4281	-0.848607	0.377863	-2.24581	0.0247162	0.36664
gene:SPBC19F5.01c	618.216	-0.760891	0.338948	-2.24486	0.024777	0.36664
gene:SPAC1002.01	161.175	-0.717831	0.320409	-2.24036	0.0250677	0.367704
gene:SPCC16A11.08	805.892	-0.807071	0.36025	-2.24031	0.0250708	0.367704
gene:SPCC4G3.18	683.842	0.700484	0.312634	2.24058	0.025053	0.367704
gene:SPBC342.06c	242.531	0.693226	0.309855	2.23726	0.0252696	0.36953
gene:SPBC11G11.03	2821.07	0.649202	0.291332	2.22839	0.0258543	0.376972
gene:SPAC9G1.12	1292.04	0.64434	0.28933	2.227	0.025947	0.377217
gene:SPAC1A6.02	718.323	0.694582	0.312065	2.22576	0.0260301	0.377323
gene:SPAC630.06c	513.371	0.669464	0.300942	2.22456	0.0261105	0.377389
gene:SPAC22F3.11c	382.805	0.690429	0.310784	2.22157	0.0263123	0.379202
gene:SPAC13F5.05	667.48	-0.778979	0.35124	-2.2178	0.0265687	0.381384
gene:SPCC364.01	274.172	0.69197	0.312108	2.21709	0.0266171	0.381384
gene:SPAC1687.15	2603.01	-0.632045	0.285536	-2.21354	0.0268605	0.381981
gene:SPAC3G9.17	78.1129	-0.782579	0.353556	-2.21345	0.0268666	0.381981
gene:SPBC19F8.06c	149.287	-0.770908	0.348335	-2.21312	0.0268893	0.381981
gene:SPAC227.15	1722.06	-0.67635	0.306444	-2.20709	0.0273076	0.386051
gene:SPAC3G9.15c	1408.88	0.656375	0.297738	2.20454	0.0274863	0.386051
gene:SPAC589.10c	44787.3	0.688485	0.312298	2.20458	0.0274838	0.386051
gene:SPCC622.11	765.464	-0.674787	0.305996	-2.20522	0.0274389	0.386051
gene:SPAC20G8.09c	1118.94	0.736041	0.336011	2.19053	0.028486	0.396729
gene:SPBC1778.06c	5064.59	-0.618458	0.28229	-2.19086	0.0284621	0.396729
gene:SPBC8E4.04	2759.33	-0.646942	0.295187	-2.19163	0.0284062	0.396729
gene:SPAC1687.01	664.451	0.691721	0.316822	2.18331	0.0290131	0.400104
gene:SPAC23H3.02c	815.945	0.66546	0.304865	2.1828	0.0290502	0.400104
gene:SPBC13A2.04c	8146.6	-0.732526	0.335098	-2.18601	0.0288149	0.400104
gene:SPBC1D7.01	1041.32	0.657225	0.300964	2.18373	0.0289818	0.400104
gene:SPCC1450.10c	211.655	0.681376	0.313638	2.17249	0.0298187	0.409554
gene:SPAC1142.04	1155.9	0.72497	0.334202	2.16925	0.0300634	0.411778
gene:SPAC1142.05	4847.34	0.651168	0.300575	2.16641	0.0302802	0.412877
gene:SPBP19A11.02c	903.475	-0.694257	0.320522	-2.16602	0.0303098	0.412877
gene:SPAC821.11	1520.95	0.662344	0.306535	2.16075	0.0307147	0.41683
gene:SPCC895.08c	808.424	-0.741267	0.343169	-2.16007	0.0307676	0.41683
gene:SPCC1393.12	1207.69	-0.762999	0.353709	-2.15714	0.030995	0.41877
gene:SPCC4G3.12c	1091.12	-0.679542	0.315306	-2.15518	0.0311476	0.419691
gene:SPAC2C4.17c	1025.3	-0.683155	0.318376	-2.14575	0.0318927	0.428569
gene:SPAC22A12.05	199.161	0.747595	0.348869	2.14291	0.0321203	0.429307
gene:SPBC16C6.12c	339.609	0.6441	0.300517	2.14331	0.0320884	0.429307
gene:SPAC4G9.07	32.5224	-0.819896	0.384061	-2.13481	0.0327768	0.433445
gene:SPBC23G7.06c	1064.73	-0.712046	0.333284	-2.13646	0.0326423	0.433445
gene:SPBC354.15	461.311	-0.629622	0.295226	-2.13268	0.0329513	0.433445
gene:SPBC3B8.09	2326.12	0.661459	0.310068	2.13327	0.0329026	0.433445
gene:SPBC713.05	288.664	0.66014	0.309539	2.13266	0.032953	0.433445
gene:SPCC1020.01c	18.8403	-0.803515	0.376122	-2.13632	0.0326537	0.433445
gene:SPAC3G9.10c	387.806	0.70338	0.330629	2.1274	0.033387	0.437996
gene:SPAC1F8.01	81.3528	-0.814066	0.384078	-2.11953	0.0340455	0.439173
gene:SPAC3F10.13	1413	-0.646952	0.305035	-2.12091	0.0339294	0.439173
gene:SPAC6C3.05	43.9162	0.775745	0.36628	2.1179	0.0341834	0.439173
gene:SPBC16D10.01c	494.634	0.726047	0.342023	2.1228	0.0337706	0.439173
gene:SPBC1773.02c	1517.15	-0.623713	0.294038	-2.1212	0.0339049	0.439173
gene:SPBC19F5.03	3563.98	-0.6204	0.292416	-2.12163	0.0338687	0.439173
gene:SPBC244.02c	526.814	0.641159	0.302203	2.12161	0.0338702	0.439173
gene:SPCC320.08	1099.12	0.637163	0.300754	2.11855	0.0341282	0.439173
gene:SPBC2F12.07c	21913.7	0.661762	0.313318	2.11211	0.0346769	0.444364
gene:SPBC215.11c	1054.96	-0.641696	0.30403	-2.11063	0.0348038	0.444844
gene:SPBC29B5.02c	2949.34	-0.731627	0.347468	-2.1056	0.0352394	0.449257
gene:SPAC26A3.17c	1376.19	0.613888	0.292069	2.10186	0.0355654	0.452254
gene:SPAC3F10.18c	26689	0.629518	0.300444	2.0953	0.0361448	0.453818
gene:SPAC521.03	4665.91	-0.680092	0.324192	-2.09781	0.0359221	0.453818
gene:SPBC14F5.01	120.737	0.692531	0.330435	2.09582	0.0360984	0.453818
gene:SPBC14F5.10c	823.821	-0.610417	0.291023	-2.09748	0.0359507	0.453818
gene:SPCC576.04	1503.57	-0.666535	0.317803	-2.09732	0.035965	0.453818
gene:SPCC1840.11	994.546	0.659942	0.316401	2.08578	0.0369987	0.463369
gene:SPBC13G1.09	769.742	0.621285	0.298587	2.08075	0.0374568	0.467928
gene:SPBC25B2.10	1015.8	-0.670775	0.322538	-2.07968	0.037555	0.467978
gene:SPAC1805.09c	96.2369	0.701893	0.338122	2.07586	0.037907	0.471185
gene:SPAC18G6.09c	5658.3	-0.641675	0.309658	-2.07221	0.0382463	0.472751
gene:SPAC513.03	102.092	-0.743398	0.359038	-2.07053	0.0384029	0.472751
gene:SPAC5H10.11	67.3831	-0.785937	0.379603	-2.07042	0.0384134	0.472751
gene:SPAC926.05c	454.676	0.701489	0.338322	2.07344	0.0381318	0.472751
gene:SPAC227.16c	598.386	-0.614038	0.297957	-2.06083	0.0393194	0.478106
gene:SPAC29A4.22	258.113	-0.758777	0.367723	-2.06345	0.0390702	0.478106
gene:SPBC146.08c	327.432	0.642168	0.311334	2.06264	0.0391471	0.478106
gene:SPBP4H10.15	14219.9	-0.666725	0.323539	-2.06072	0.0393293	0.478106
gene:SPCC1281.06c	104207	-0.652276	0.316349	-2.06189	0.0392184	0.478106
gene:SPAC15A10.04c	3681.61	0.68023	0.330812	2.05624	0.0397591	0.478469
gene:SPAC1786.01c	4261.15	-0.594212	0.288788	-2.05761	0.039628	0.478469
gene:SPBC21H7.03c	789.655	-0.618587	0.300732	-2.05694	0.0396921	0.478469
gene:SPBC26H8.06	1166.82	0.621614	0.302089	2.05772	0.0396172	0.478469
gene:SPCC548.07c	4153.36	-0.719062	0.34984	-2.0554	0.0398403	0.478469
gene:SPAC23C4.09c	1564.27	0.61477	0.300402	2.04649	0.0407084	0.486543
gene:SPAC2E1P3.05c	17122.6	0.65219	0.318612	2.04697	0.0406608	0.486543
gene:SPCC1450.09c	636.907	-0.603636	0.295125	-2.04536	0.0408194	0.486701
gene:SPAC19E9.03	4554.62	-0.611938	0.300385	-2.03718	0.0416321	0.495203
gene:SPAC513.05	1025.79	-0.622915	0.30611	-2.03494	0.0418571	0.496691
gene:SPBC36.02c	214.796	-0.66143	0.325408	-2.03261	0.0420915	0.498283
gene:SPAC12G12.02	458.735	0.627874	0.309682	2.02748	0.0426136	0.498878
gene:SPAC1399.01c	294.22	-0.616336	0.303987	-2.02751	0.0426107	0.498878
gene:SPAC5H10.04	135.674	-0.672426	0.33116	-2.03051	0.0423042	0.498878
gene:SPBC530.04	2042.19	-0.580782	0.286497	-2.02719	0.0426435	0.498878
gene:SPBC887.10	1101.22	-0.593496	0.292732	-2.02744	0.0426174	0.498878
gene:SPBP16F5.05c	1032.33	0.622307	0.307134	2.02617	0.0427474	0.49892
gene:SPAC1F5.10	1723.17	0.659284	0.325754	2.02387	0.0429832	0.499937
gene:SPBC1105.02c	13990.8	0.566446	0.279953	2.02336	0.0430356	0.499937
gene:SPAC4F8.15	1137.63	-0.644512	0.319534	-2.01704	0.0436916	0.503574
gene:SPAPB1E7.03	1311.94	0.587607	0.291827	2.01354	0.0440576	0.503574
gene:SPBC2A9.10	181.166	0.64357	0.319447	2.01464	0.0439425	0.503574
gene:SPBC359.02	80.7578	-0.692493	0.343868	-2.01384	0.0440267	0.503574
gene:SPBC4F6.11c	560.864	0.597537	0.296901	2.01258	0.044159	0.503574
gene:SPBPB2B2.12c	211.367	-0.744633	0.369059	-2.01765	0.0436277	0.503574
gene:SPCC191.03c	578.021	-0.678089	0.336854	-2.013	0.0441143	0.503574
gene:SPCC285.05	580.488	-0.721292	0.357684	-2.01656	0.0437411	0.503574
gene:SPAC17G8.11c	1068.34	-0.595998	0.29672	-2.00862	0.0445774	0.503725
gene:SPAC25B8.19c	1835.48	-0.607938	0.30266	-2.00865	0.0445739	0.503725
gene:SPAC29E6.08	2398.48	0.592697	0.294888	2.0099	0.0444413	0.503725
gene:SPAC2F3.05c	1119.61	-0.622712	0.309824	-2.00989	0.0444427	0.503725
gene:SPAC22H12.03	252.456	-0.615704	0.307089	-2.00497	0.0449664	0.506968
gene:SPBC1734.14c	1177.63	0.578785	0.289014	2.00262	0.0452182	0.508654
gene:SPBC1773.13	349.338	-0.626438	0.313419	-1.99872	0.0456382	0.509917
gene:SPBC4F6.07c	570.819	0.642165	0.321158	1.99953	0.0455509	0.509917
gene:SPCC320.03	4020.77	-0.637946	0.319079	-1.99933	0.0455724	0.509917
gene:SPAC140.01	6026.58	-0.571149	0.28663	-1.99264	0.0463014	0.511479
gene:SPAC17G8.09	93.1996	0.674061	0.338606	1.99069	0.0465148	0.511479
gene:SPAC227.10	1079.05	0.595415	0.298945	1.99172	0.0464017	0.511479
gene:SPAC227.12	721.443	0.630006	0.316601	1.98991	0.046601	0.511479
gene:SPAC22A12.17c	220.274	-0.69468	0.348559	-1.993	0.046261	0.511479
gene:SPBC1703.12	1216.21	-0.611037	0.306101	-1.99619	0.0459129	0.511479
gene:SPBC887.15c	13868.5	-0.696625	0.349151	-1.9952	0.0460214	0.511479
gene:SPBP22H7.02c	559.929	0.62896	0.315382	1.99428	0.0461216	0.511479
gene:SPCC285.11	1213.63	-0.579294	0.291371	-1.98816	0.0467935	0.512461
gene:SPAC4F10.07c	1220.25	-0.654263	0.330017	-1.98251	0.047422	0.515935
gene:SPBC428.10	1826.78	-0.701115	0.353595	-1.98282	0.0473872	0.515935
gene:SPCC1393.10	9775.79	0.639608	0.322444	1.98362	0.0472978	0.515935
gene:SPBC336.02	390.043	0.619844	0.314118	1.97328	0.0484631	0.526021
gene:SPBPB8B6.04c	50.0659	-0.728629	0.369407	-1.97243	0.0485607	0.526021
gene:SPAC3G9.02	284.85	0.606709	0.30808	1.96932	0.0489159	0.527712
gene:SPAC823.03	2144.13	-0.598351	0.303853	-1.96921	0.0489291	0.527712
gene:SPAC13G7.08c	1854.72	0.578511	0.294028	1.96754	0.0491215	0.528355
gene:SPAC21E11.03c	1836.23	-0.678686	0.345671	-1.96338	0.0496016	0.528355
gene:SPAC32A11.01	236.302	0.613241	0.312621	1.96161	0.0498079	0.528355
gene:SPAC6F6.19	161.986	0.634787	0.323747	1.96075	0.0499083	0.528355
gene:SPAC890.04c	1409.43	0.568536	0.289892	1.9612	0.0498561	0.528355
gene:SPAC9.07c	3493.26	0.565307	0.287936	1.96331	0.0496102	0.528355
gene:SPBC17D11.01	1572.34	-0.574268	0.292169	-1.96553	0.0493527	0.528355
gene:SPBC19C2.03	728.68	0.65392	0.333558	1.96043	0.049945	0.528355
gene:SPCC417.06c	64.8627	-0.753993	0.38347	-1.96624	0.0492711	0.528355
gene:SPBC19C2.04c	599.687	-0.717452	0.366226	-1.95904	0.0501079	0.528651
gene:SPCC1223.09	1126.91	-0.574046	0.293123	-1.95838	0.0501857	0.528651
gene:SPBC31E1.03	892.682	0.596684	0.305033	1.95613	0.0504503	0.530315
gene:SPAC2C4.12c	303.777	0.657509	0.336668	1.95299	0.0508204	0.531956
gene:SPAC9E9.09c	15907.1	0.6894	0.352995	1.953	0.0508196	0.531956
gene:SPCPB16A4.04c	953.638	0.609745	0.312813	1.94923	0.0512678	0.535512
gene:SPCC757.07c	6179.15	-0.694281	0.356551	-1.94722	0.0515089	0.536902
gene:SPCC1753.02c	1367.94	-0.580009	0.298018	-1.94622	0.0516286	0.537024
gene:SPAC26F1.10c	2266.78	-0.68457	0.351946	-1.9451	0.0517632	0.5373
gene:SPBC106.11c	716.212	-0.580574	0.29939	-1.93919	0.0524786	0.543274
gene:SPBPB2B2.09c	908.818	0.58696	0.302886	1.9379	0.052636	0.543274
gene:SPCC18.04	669.376	-0.594745	0.307084	-1.93675	0.0527758	0.543274
gene:SPCC18.13	458.782	0.604313	0.311945	1.93724	0.0527159	0.543274
gene:SPBC21H7.06c	280.504	-0.713428	0.368702	-1.93498	0.0529934	0.543699
gene:SPBC3B8.05	421.895	0.578787	0.299172	1.93463	0.0530358	0.543699
gene:SPCC188.12	16.8311	-0.735638	0.381238	-1.9296	0.0536561	0.548926
gene:SPBC409.15	2276.64	0.583757	0.30309	1.92602	0.0541022	0.550094
gene:SPBC4F6.14	1554.13	0.670699	0.347932	1.92767	0.0538957	0.550094
gene:SPCC757.03c	884.457	-0.701416	0.364124	-1.92631	0.0540652	0.550094
gene:SPAC24C9.14	1243.39	-0.590791	0.306984	-1.9245	0.054292	0.550898
gene:SPCC191.10	23.5954	-0.736894	0.38336	-1.9222	0.0545807	0.552699
gene:SPAC140.02	9679.32	0.678925	0.355143	1.91169	0.0559154	0.552706
gene:SPAC15E1.08	1677.2	0.589422	0.307902	1.91432	0.0555795	0.552706
gene:SPAC1F12.02c	32677.3	0.614562	0.320046	1.92023	0.0548284	0.552706
gene:SPAC212.08c	25.4053	0.731455	0.382483	1.91239	0.0558268	0.552706
gene:SPAC22F3.09c	916.507	-0.656475	0.342867	-1.91466	0.0555353	0.552706
gene:SPAC26A3.11	1514.34	-0.557556	0.291446	-1.91307	0.0557393	0.552706
gene:SPBC16E9.13	6594.06	-0.544003	0.283246	-1.92061	0.0547813	0.552706
gene:SPBC30B4.09	1977.37	-0.708777	0.369978	-1.91573	0.0553996	0.552706
gene:SPBC887.11	158.055	0.614698	0.320544	1.91767	0.0551528	0.552706
gene:SPCC1739.04c	694.615	-0.634807	0.331343	-1.91586	0.0553829	0.552706
gene:SPCC188.08c	1080.03	-0.55918	0.292272	-1.91322	0.0557201	0.552706
gene:SPCC794.06	636.849	-0.574471	0.300268	-1.9132	0.0557229	0.552706
gene:SPAC6G10.11c	64571.9	0.607317	0.317909	1.91034	0.0560888	0.553321
gene:SPAC1687.11	1627.02	0.589825	0.309918	1.90317	0.0570189	0.55396
gene:SPAC17C9.13c	1324.38	0.542719	0.285196	1.90297	0.057045	0.55396
gene:SPAC22E12.04	2327.17	-0.555362	0.291447	-1.90553	0.0567108	0.55396
gene:SPAC25H1.08c	2385.93	0.542194	0.284844	1.90347	0.0569787	0.55396
gene:SPAC3H8.06	3194.94	-0.579397	0.304067	-1.90549	0.0567164	0.55396
gene:SPAC7D4.07c	6481.32	0.575461	0.301752	1.90707	0.056512	0.55396
gene:SPBC106.10	2146.21	-0.635421	0.333377	-1.90602	0.0566483	0.55396
gene:SPBC1198.03c	202.977	0.607984	0.31897	1.90608	0.0566394	0.55396
gene:SPAC25B8.08	704.256	-0.56219	0.295813	-1.90049	0.0573688	0.556019
gene:SPAC1565.05	613.219	0.607737	0.319979	1.8993	0.0575252	0.55645
gene:SPAC23A1.14c	1917.68	-0.600898	0.316691	-1.89742	0.057772	0.557752
gene:SPCC162.02c	433.921	-0.58156	0.307036	-1.89411	0.0582101	0.560893
gene:SPAC13G6.09	452.066	0.573269	0.303296	1.89013	0.0587411	0.563824
gene:SPBC16A3.18	1770.29	-0.542067	0.286782	-1.89017	0.0587352	0.563824
gene:SPBC215.02	967.651	0.549044	0.290741	1.88843	0.0589683	0.564914
gene:SPAC11D3.08c	1088.95	-0.575571	0.304983	-1.88722	0.0591302	0.565376
gene:SPAC17A2.05	2592.44	-0.624084	0.331102	-1.88487	0.0594477	0.566478
gene:SPAC1D4.01	367.393	0.560798	0.298446	1.87906	0.0602365	0.566478
gene:SPAC23H3.13c	2040.46	-0.623936	0.331619	-1.88149	0.0599056	0.566478
gene:SPAC6G9.14	2502.66	-0.54864	0.291998	-1.87892	0.060256	0.566478
gene:SPAPB1E7.01c	660.396	0.560587	0.298506	1.87797	0.0603849	0.566478
gene:SPBC1E8.02	1580.12	-0.552758	0.293484	-1.88343	0.0596418	0.566478
gene:SPBC26H8.16	357.354	0.584465	0.310818	1.88041	0.0600527	0.566478
gene:SPCC1322.15	3505.33	0.552468	0.294179	1.878	0.0603813	0.566478
gene:SPCC1682.08c	921.792	-0.642008	0.34089	-1.88333	0.0596556	0.566478
gene:SPCPB16A4.07	2381.68	-0.672176	0.357125	-1.88219	0.0598108	0.566478
gene:SPAC1002.17c	17984.9	-0.673767	0.359719	-1.87304	0.0610631	0.571762
gene:SPBC530.09c	962.839	0.556186	0.29716	1.87167	0.0612519	0.572452
gene:SPAC1071.09c	793.248	0.547443	0.294049	1.86174	0.0626392	0.577518
gene:SPAC1527.03	837.13	0.542423	0.290825	1.86511	0.0621653	0.577518
gene:SPAC977.02	32.12	0.715796	0.383424	1.86685	0.0619221	0.577518
gene:SPBC1105.16c	213.914	0.591758	0.317315	1.86489	0.0621969	0.577518
gene:SPBC19F8.01c	98.2391	0.624495	0.335006	1.86413	0.0623033	0.577518
gene:SPBC32C12.02	1282.27	-0.67965	0.365278	-1.86064	0.0627957	0.577518
gene:SPBC337.11	233.486	0.590058	0.31718	1.86033	0.0628394	0.577518
gene:SPCC594.02c	8951.08	-0.548281	0.294309	-1.86294	0.0624708	0.577518
gene:SPCC613.09	509.671	0.553714	0.297369	1.86204	0.0625969	0.577518
gene:SPAC25B8.03	1884.7	-0.55587	0.29909	-1.85854	0.0630925	0.578774
gene:SPAC18G6.01c	625.818	-0.611863	0.330595	-1.85079	0.0641992	0.584561
gene:SPAC24B11.07c	851.681	-0.553452	0.299047	-1.85072	0.0642103	0.584561
gene:SPBC776.01	14733.2	0.581123	0.313614	1.85299	0.0638836	0.584561
gene:SPCC1235.13	307.772	-0.560638	0.30292	-1.85078	0.0642017	0.584561
gene:SPCC1840.01c	770.336	-0.583208	0.315245	-1.85002	0.0643111	0.584561
gene:SPBC16E9.11c	2941.14	-0.57894	0.313287	-1.84796	0.0646086	0.585561
gene:SPCPJ732.01	1764.04	-0.570401	0.308721	-1.84762	0.0646566	0.585561
gene:SPAC1250.05	1001.5	0.556362	0.301381	1.84604	0.0648865	0.586364
gene:SPCC4B3.08	371.699	0.585044	0.317031	1.84539	0.0649813	0.586364
gene:SPAC11D3.01c	478.242	0.561858	0.305017	1.84206	0.0654667	0.589675
gene:SPCC306.07c	301.374	0.597322	0.324758	1.83928	0.0658739	0.59227
gene:SPBP8B7.10c	1054.31	0.529464	0.288173	1.83731	0.0661642	0.592736
gene:SPCC736.06	472.51	-0.54548	0.296845	-1.83759	0.0661225	0.592736
gene:SPAC17A2.08c	397.126	0.569927	0.310641	1.83468	0.066553	0.593134
gene:SPAC25G10.04c	277.694	0.57915	0.315669	1.83467	0.0665543	0.593134
gene:SPAC890.08	51573.6	0.57716	0.314875	1.83298	0.0668051	0.593134
gene:SPBC839.12	619.899	0.534216	0.291331	1.83371	0.0666973	0.593134
gene:SPCC24B10.07	1944.54	-0.545287	0.297353	-1.8338	0.0666835	0.593134
gene:SPAC12B10.01c	1081.2	-0.545817	0.298855	-1.82636	0.0677961	0.594729
gene:SPAC1327.01c	1687.91	-0.560211	0.306747	-1.8263	0.0678053	0.594729
gene:SPAC323.07c	1410.34	-0.574185	0.314418	-1.82619	0.0678221	0.594729
gene:SPAC3H5.09c	1250.84	-0.573953	0.313779	-1.82917	0.0673745	0.594729
gene:SPAC4F10.17	31.6984	-0.699614	0.382574	-1.8287	0.0674439	0.594729
gene:SPBC1683.06c	1051.67	-0.64373	0.352327	-1.82708	0.0676875	0.594729
gene:SPCC4G3.09c	1592.05	-0.530655	0.290186	-1.82867	0.0674484	0.594729
gene:SPAC26A3.03c	266.268	0.555578	0.304376	1.8253	0.0679557	0.594851
gene:SPBC12C2.04	5784.34	-0.556338	0.305472	-1.82124	0.0685709	0.599182
gene:SPBC16D10.02	559.365	0.547944	0.30105	1.82011	0.068742	0.599623
gene:SPBC106.14c	517.086	0.633848	0.349068	1.81583	0.0693969	0.604276
gene:SPAC1002.12c	2235.22	-0.525585	0.289615	-1.81477	0.0695587	0.604625
gene:SPBC3B9.04	202.25	0.633725	0.349762	1.81187	0.0700059	0.607451
gene:SPAC1782.10c	4483.68	0.546794	0.302473	1.80775	0.0706458	0.608943
gene:SPAC22H10.02	1156.84	-0.544774	0.301455	-1.80715	0.0707394	0.608943
gene:SPAPB8E5.04c	4413.47	-0.546869	0.302228	-1.80946	0.0703797	0.608943
gene:SPBC4B4.05	572.493	0.571479	0.316423	1.80606	0.0709092	0.608943
gene:SPCC191.11	6613.17	-0.539695	0.298601	-1.80741	0.0706981	0.608943
gene:SPCC24B10.15	510.769	0.531733	0.29442	1.80604	0.0709127	0.608943
gene:SPBC28F2.04c	987.326	0.524946	0.291549	1.80054	0.0717753	0.615287
gene:SPBC713.12	7364.38	-0.644213	0.357969	-1.79963	0.0719187	0.615455
gene:SPAC19D5.07	628.845	-0.532744	0.29623	-1.79841	0.0721118	0.616048
gene:SPAC26H5.11	1592.81	-0.539762	0.300643	-1.79536	0.0725968	0.616889
gene:SPAC2F3.03c	1853.29	0.54656	0.304464	1.79516	0.0726288	0.616889
gene:SPBC19C7.07c	321.86	0.557319	0.310406	1.79545	0.0725817	0.616889
gene:SPCC1840.10	97.07	0.612775	0.341442	1.79467	0.0727065	0.616889
gene:SPAC26F1.11	109.802	0.626302	0.349501	1.79199	0.0731347	0.616921
gene:SPBC1D7.05	564.584	-0.605274	0.337851	-1.79154	0.0732066	0.616921
gene:SPBC36.07	1032.21	0.574233	0.320313	1.79272	0.073017	0.616921
gene:SPCC1906.02c	1768.07	-0.521606	0.291088	-1.79192	0.0731459	0.616921
gene:SPAC23D3.12	5347.82	0.528956	0.295755	1.7885	0.0736959	0.618327
gene:SPBC16G5.17	527.849	0.524505	0.293797	1.78527	0.0742181	0.618327
gene:SPBC31E1.06	1358.67	0.577373	0.323181	1.78653	0.0740129	0.618327
gene:SPBC3H7.11	440.531	0.596766	0.334046	1.78648	0.0740217	0.618327
gene:SPBC8D2.12c	371.462	0.545348	0.305235	1.78665	0.0739942	0.618327
gene:SPBP35G2.08c	535.84	0.531548	0.297004	1.7897	0.0735024	0.618327
gene:SPCC16A11.05c	709.489	0.540236	0.302635	1.78511	0.074244	0.618327
gene:SPAC56F8.09	418.447	0.606669	0.340424	1.7821	0.0747329	0.621358
gene:SPAC513.06c	602.216	-0.526792	0.296324	-1.77776	0.0754436	0.623099
gene:SPAC637.13c	2948.41	-0.557607	0.313545	-1.7784	0.075339	0.623099
gene:SPAP8A3.02c	145.079	-0.59725	0.335665	-1.7793	0.0751902	0.623099
gene:SPCC364.07	27270.7	-0.550453	0.309406	-1.77906	0.0752298	0.623099
gene:SPAC4G8.04	981.724	-0.518789	0.293286	-1.76888	0.0769133	0.634184
gene:SPAC1039.09	373.414	-0.547944	0.310491	-1.76477	0.0776033	0.634987
gene:SPAC13C5.05c	1791.05	-0.514776	0.291522	-1.76582	0.077426	0.634987
gene:SPAC167.06c	314.328	-0.643223	0.364537	-1.76449	0.0776492	0.634987
gene:SPAC30D11.11	2799.49	-0.545991	0.309211	-1.76575	0.077437	0.634987
gene:SPBC16D10.08c	5725.14	-0.502865	0.284636	-1.7667	0.0772792	0.634987
gene:SPBC21B10.07	1875.36	-0.61995	0.352114	-1.76065	0.0782977	0.639238
gene:SPAP8A3.04c	11465.8	-0.630825	0.358479	-1.75972	0.0784548	0.639471
gene:SPAC19A8.01c	660.396	-0.542747	0.308909	-1.75698	0.0789214	0.639816
gene:SPAC688.04c	2849.74	-0.646161	0.367505	-1.75824	0.0787072	0.639816
gene:SPBC354.13	1710.14	-0.530816	0.30234	-1.75569	0.0791405	0.639816
gene:SPCC285.04	755.125	-0.525041	0.298992	-1.75604	0.0790818	0.639816
gene:SPCC576.06c	626.962	-0.540104	0.307612	-1.75579	0.0791236	0.639816
gene:SPAC1296.04	496.733	-0.540554	0.308633	-1.75145	0.0798688	0.644655
gene:SPAC1952.02	336.553	0.560084	0.320268	1.7488	0.0803263	0.64493
gene:SPBC21C3.20c	727.096	-0.538872	0.308035	-1.74939	0.0802244	0.64493
gene:SPBP8B7.13	1402.39	-0.600181	0.342892	-1.75035	0.0800576	0.64493
gene:SPCC663.13c	814.242	0.535048	0.306049	1.74824	0.0804217	0.64493
gene:SPAC19G12.15c	5392.43	-0.502308	0.287607	-1.74651	0.0807225	0.6463
gene:SPBC725.10	1886.33	-0.636632	0.366148	-1.73873	0.0820825	0.656132
gene:SPAC4D7.12c	870.849	0.515682	0.297002	1.73629	0.0825117	0.657449
gene:SPCC24B10.22	760.798	0.564621	0.325106	1.73673	0.0824351	0.657449
gene:SPAC6F12.11c	822.143	-0.536338	0.309505	-1.73289	0.0831153	0.65804
gene:SPBC1604.25	460.634	0.531166	0.306278	1.73426	0.082872	0.65804
gene:SPBC1778.04	48.8348	0.644358	0.371478	1.73458	0.0828155	0.65804
gene:SPBP35G2.14	5067.71	-0.536706	0.309675	-1.73312	0.0830735	0.65804
gene:SPBC29B5.01	4415.69	-0.593037	0.342558	-1.7312	0.0834159	0.65937
gene:SPCC794.01c	4676.22	-0.573764	0.331993	-1.72824	0.0839449	0.662268
gene:SPCC970.06	2121.09	-0.488354	0.282667	-1.72766	0.0840489	0.662268
gene:SPAC13D6.03c	305.747	0.570291	0.330246	1.72687	0.084191	0.662338
gene:SPAC1565.01	6286.49	-0.582325	0.337781	-1.72397	0.0847126	0.663749
gene:SPAC17H9.17c	471.42	0.517144	0.299798	1.72498	0.0845318	0.663749
gene:SPBC11C11.06c	4406.31	-0.626697	0.363587	-1.72365	0.0847708	0.663749
gene:SPAC4H3.03c	491.499	-0.556942	0.323773	-1.72016	0.085403	0.666143
gene:SPAC821.04c	1352.19	-0.566068	0.329299	-1.71901	0.0856125	0.666143
gene:SPBP8B7.16c	3298.04	0.590048	0.342843	1.72105	0.0852423	0.666143
gene:SPCC285.09c	2343.18	-0.560539	0.325985	-1.71952	0.0855193	0.666143
gene:SPAC16.02c	17979.3	-0.48716	0.283751	-1.71685	0.0860057	0.668157
gene:SPBC25B2.03	4767.28	-0.535586	0.312113	-1.716	0.086162	0.668327
gene:SPAC17D4.02	439.447	0.537488	0.313615	1.71385	0.0865568	0.669064
gene:SPAC890.05	500.137	0.543432	0.317096	1.71378	0.0865695	0.669064
gene:SPBC839.14c	164.069	0.556439	0.32478	1.71328	0.0866608	0.669064
gene:SPBC16D10.05	825.973	-0.537211	0.31394	-1.71119	0.0870463	0.670999
gene:SPAC57A10.03	626.046	0.502773	0.29408	1.70965	0.0873308	0.671533
gene:SPBC14C8.01c	1470.16	-0.573336	0.335411	-1.70935	0.0873857	0.671533
gene:SPBC25B2.04c	126.684	0.559509	0.328267	1.70443	0.0883006	0.676693
gene:SPBC776.06c	425.436	-0.537333	0.315285	-1.70428	0.0883295	0.676693
gene:SPAC19B12.12c	66.4328	0.605879	0.356213	1.70089	0.0889638	0.67946
gene:SPBC359.06	333.138	-0.560342	0.329439	-1.7009	0.0889621	0.67946
gene:SPAC589.09	1813.74	-0.55926	0.328981	-1.69998	0.0891351	0.679723
gene:SPAC13G6.06c	9148.78	-0.574949	0.338642	-1.69781	0.0895438	0.681794
gene:SPCC970.04c	899.855	-0.511427	0.302029	-1.69331	0.0903968	0.686188
gene:SPCPB1C11.01	5324.66	-0.600672	0.354711	-1.69341	0.0903767	0.686188
gene:SPCC330.19c	33.6277	0.641224	0.379201	1.69099	0.0908393	0.688496
gene:SPAC1639.01c	5103.06	-0.507212	0.301355	-1.68311	0.0923542	0.688685
gene:SPAC23E2.03c	3277.67	-0.58134	0.345226	-1.68394	0.0921934	0.688685
gene:SPAC323.06c	210.385	0.533908	0.317095	1.68375	0.0922299	0.688685
gene:SPAC607.02c	308.37	0.522882	0.309599	1.6889	0.091239	0.688685
gene:SPAC6B12.03c	26.4616	-0.64873	0.384089	-1.68901	0.0912177	0.688685
gene:SPBC106.03	2558.16	-0.475188	0.282357	-1.68293	0.0923879	0.688685
gene:SPBC16H5.08c	7616.97	0.523613	0.310473	1.6865	0.0916993	0.688685
gene:SPBC336.13c	84.2093	0.578935	0.343707	1.68438	0.0921074	0.688685
gene:SPBC3E7.17	8.49961	-0.580894	0.344739	-1.68502	0.0919839	0.688685
gene:SPCC191.04c	10.6083	-0.618034	0.367177	-1.68321	0.0923353	0.688685
gene:SPCC63.08c	1731.46	-0.525537	0.312094	-1.6839	0.0922004	0.688685
gene:SPAC18B11.09c	644.443	0.507476	0.302076	1.67996	0.0929644	0.690176
gene:SPAC869.01	27.8844	0.641747	0.382047	1.67976	0.0930043	0.690176
gene:SPBC16A3.13	181.157	-0.584944	0.348049	-1.68063	0.0928338	0.690176
gene:SPBC1706.01	953.363	-0.511496	0.304854	-1.67784	0.093378	0.691916
gene:SPAC26F1.01	1316.42	-0.55642	0.332148	-1.67522	0.0938915	0.694685
gene:SPAC6F12.16c	1813.07	0.544154	0.326398	1.66715	0.0954852	0.702373
gene:SPBC16D10.03	1003.51	0.494875	0.296849	1.66709	0.0954956	0.702373
gene:SPBP35G2.16c	3504.02	-0.474865	0.284611	-1.66847	0.0952223	0.702373
gene:SPCC18B5.03	1127.61	-0.514068	0.308313	-1.66736	0.0954438	0.702373
gene:SPAC1399.06	270.204	-0.52025	0.312214	-1.66633	0.0956482	0.702404
gene:SPAC19A8.06	556.831	0.486541	0.292102	1.66565	0.0957824	0.702404
gene:SPAC26H5.13c	840.625	-0.487732	0.292971	-1.66478	0.0959566	0.702646
gene:SPAC3A11.11c	717.362	-0.494536	0.297398	-1.66288	0.0963372	0.70336
gene:SPBC16E9.16c	14119.1	-0.515467	0.309929	-1.66318	0.0962764	0.70336
gene:SPCC191.09c	56.8179	-0.629313	0.378909	-1.66086	0.0967422	0.705281
gene:SPCC306.02c	2126.56	0.479221	0.288949	1.6585	0.0972173	0.707708
gene:SPCC23B6.02c	439.686	0.521962	0.315356	1.65515	0.0978938	0.711591
gene:SPBC17D1.06	2340.28	0.579911	0.350666	1.65374	0.0981802	0.71263
gene:SPAC11D3.16c	529.744	-0.527959	0.319648	-1.65169	0.0985984	0.714622
gene:SPAC4G8.05	908.565	-0.504733	0.305855	-1.65024	0.0988947	0.715727
gene:SPAC167.05	1378.29	-0.483423	0.293071	-1.64951	0.0990434	0.715761
gene:SPAC24H6.05	1531.23	-0.494525	0.300368	-1.6464	0.0996817	0.719329
gene:SPAC17D4.01	6777.51	0.471823	0.286725	1.64556	0.0998542	0.719529
gene:SPAC31A2.14	1459.94	-0.48256	0.293821	-1.64236	0.100515	0.723244
gene:SPAC1399.05c	702.652	-0.504378	0.307312	-1.64125	0.100745	0.723848
gene:SPCC16C4.07	2229.87	-0.494125	0.301214	-1.64044	0.100913	0.724009
gene:SPAC23C11.06c	3946.65	-0.599998	0.366004	-1.63932	0.101146	0.72448
gene:SPBC19C2.13c	179.501	0.523755	0.320564	1.63385	0.10229	0.72448
gene:SPBC2D10.05	773.526	-0.513003	0.313904	-1.63427	0.102202	0.72448
gene:SPBC30B4.08	344.69	0.51107	0.312388	1.63601	0.101838	0.72448
gene:SPBC4B4.08	1784.32	0.466371	0.285155	1.6355	0.101945	0.72448
gene:SPBC83.05	1460.64	-0.477662	0.291822	-1.63683	0.101666	0.72448
gene:SPCC1259.03	827.802	0.491283	0.300441	1.63521	0.102006	0.72448
gene:SPCC417.15	250.078	-0.518715	0.316964	-1.63651	0.101733	0.72448
gene:SPCC663.11	467.644	0.503431	0.307233	1.6386	0.101297	0.72448
gene:SPAC1B3.08	1562.85	-0.469529	0.288061	-1.62996	0.103109	0.72614
gene:SPAC1F3.03	1063.27	-0.47497	0.291329	-1.63035	0.103027	0.72614
gene:SPAC328.03	5451.11	-0.492993	0.302219	-1.63125	0.102838	0.72614
gene:SPBC19F5.02c	1184.63	0.55045	0.337499	1.63097	0.102897	0.72614
gene:SPBC21H7.04	321.882	0.524065	0.321655	1.62928	0.103254	0.72614
gene:SPBC800.08	902.764	0.513292	0.315415	1.62736	0.103662	0.727974
gene:SPAC12B10.12c	314.002	-0.499279	0.307722	-1.6225	0.104696	0.728752
gene:SPAC13F5.03c	21610.7	-0.493358	0.30356	-1.62524	0.104112	0.728752
gene:SPAC23D3.14c	597.723	-0.534425	0.329134	-1.62373	0.104433	0.728752
gene:SPAC30D11.03	1005.89	0.483408	0.298154	1.62134	0.104945	0.728752
gene:SPAC9.10	523.788	0.477617	0.29455	1.62151	0.104908	0.728752
gene:SPAC977.17	1868.1	-0.56923	0.350885	-1.62227	0.104745	0.728752
gene:SPCC1742.01	1405.45	-0.479153	0.29543	-1.62188	0.104829	0.728752
gene:SPCC553.01c	715.348	-0.517326	0.318693	-1.62327	0.104531	0.728752
gene:SPCC10H11.01	1408.79	0.484979	0.299509	1.61925	0.105394	0.730847
gene:SPBC16E9.03c	259.497	-0.501078	0.309738	-1.61775	0.105716	0.731045
gene:SPBC26H8.13c	757.402	-0.523886	0.323728	-1.61829	0.105601	0.731045
gene:SPBC15D4.09c	822.505	0.465488	0.28788	1.61695	0.105889	0.731222
gene:SPBC1A4.01	197.976	0.518632	0.321347	1.61393	0.106542	0.73174
gene:SPBC23E6.05	4015.62	0.481681	0.298314	1.61468	0.106381	0.73174
gene:SPBC2D10.04	2877.2	-0.465752	0.288325	-1.61537	0.10623	0.73174
gene:SPBC649.02	16431.5	0.495111	0.306944	1.61303	0.106737	0.73174
gene:SPBP4H10.09	1189.54	-0.523786	0.324823	-1.61253	0.106847	0.73174
gene:SPCC4B3.06c	660.988	0.4901	0.303845	1.61299	0.106746	0.73174
gene:SPAC1687.14c	217.312	-0.538598	0.334804	-1.60869	0.107683	0.736452
gene:SPAC20H4.05c	500.823	0.478738	0.298464	1.60401	0.108712	0.739889
gene:SPAC24C9.16c	909.503	0.476048	0.296621	1.6049	0.108515	0.739889
gene:SPAC7D4.09c	146.649	0.526999	0.328615	1.6037	0.108781	0.739889
gene:SPBC354.12	20380.6	-0.513409	0.319947	-1.60467	0.108567	0.739889
gene:SPBC1347.02	7251.47	0.571649	0.356833	1.60201	0.109154	0.741414
gene:SPAC31A2.02	499.064	0.490541	0.306749	1.59916	0.109785	0.743665
gene:SPCC1393.02c	1604.1	-0.51258	0.320428	-1.59967	0.109672	0.743665
gene:SPAC1093.01	2532.52	-0.579347	0.362511	-1.59815	0.11001	0.744174
gene:SPBC2D10.15c	349.676	0.506625	0.3174	1.59617	0.110451	0.746145
gene:SPAC23H4.18c	618.394	0.483411	0.30341	1.59326	0.111101	0.746294
gene:SPAC3A12.11c	2095.49	0.458112	0.287307	1.59451	0.110823	0.746294
gene:SPAC3C7.05c	703.362	-0.518736	0.32556	-1.59336	0.111079	0.746294
gene:SPBC646.06c	799.383	-0.477403	0.29936	-1.59475	0.110769	0.746294
gene:SPBP35G2.06c	634.67	-0.476184	0.298976	-1.59272	0.111224	0.746294
gene:SPAC19A8.16	99.4618	-0.586558	0.368539	-1.59158	0.11148	0.747007
gene:SPAC12B10.14c	1228.02	-0.474346	0.298413	-1.58956	0.111933	0.748026
gene:SPCC63.07	231.753	0.498245	0.313362	1.59	0.111835	0.748026
gene:SPAC222.18	474.209	0.482973	0.304788	1.58462	0.113053	0.749875
gene:SPAC29A4.12c	7999.99	-0.450661	0.283976	-1.58697	0.11252	0.749875
gene:SPAC4F10.05c	159.878	0.504041	0.31784	1.58583	0.112777	0.749875
gene:SPAC644.10	238.67	0.496171	0.313096	1.58473	0.113028	0.749875
gene:SPBC16E9.20	27.8766	-0.606972	0.382735	-1.58588	0.112766	0.749875
gene:SPCC550.15c	2302.65	0.450567	0.284386	1.58435	0.113115	0.749875
gene:SPBC839.15c	70173.5	0.483448	0.305627	1.58182	0.11369	0.752684
gene:SPCC1259.08	3892.61	-0.446796	0.28272	-1.58035	0.114027	0.75391
gene:SPAC144.11	23650.4	0.471591	0.298692	1.57885	0.11437	0.755178
gene:SPAC19A8.05c	921.688	-0.54819	0.34753	-1.57739	0.114705	0.756385
gene:SPAC17A5.16	892.031	-0.464579	0.294762	-1.57612	0.114999	0.757319
gene:SPAC1093.05	1105.37	0.519441	0.330101	1.57358	0.115584	0.76016
gene:SPBC19G7.14c	596.936	0.46929	0.298537	1.57196	0.115959	0.760616
gene:SPCC1494.09c	132.873	-0.538963	0.342789	-1.57229	0.115884	0.760616
gene:SPCC622.12c	16295.9	-0.447559	0.28495	-1.57066	0.116262	0.761603
gene:SPAC25B8.13c	1452.98	-0.507673	0.323572	-1.56897	0.116656	0.763175
gene:SPAC16C9.05	905.214	-0.450366	0.287705	-1.56538	0.117495	0.763265
gene:SPAC25B8.02	727.265	-0.470187	0.300916	-1.56252	0.118166	0.763265
gene:SPAC3H5.05c	1319.76	-0.489269	0.312861	-1.56386	0.117851	0.763265
gene:SPAC4F10.19c	159.65	-0.525358	0.33583	-1.56436	0.117733	0.763265
gene:SPAC823.13c	464.075	0.460773	0.295045	1.5617	0.118358	0.763265
gene:SPBC16G5.10	716.202	0.468585	0.299909	1.56242	0.118189	0.763265
gene:SPBC19F8.02	777.264	0.474333	0.302567	1.56769	0.116952	0.763265
gene:SPBC3B8.08	351.707	-0.486699	0.311557	-1.56215	0.118253	0.763265
gene:SPBC6B1.12c	224.707	0.493364	0.315083	1.56583	0.117389	0.763265
gene:SPBC887.09c	1221.06	-0.474046	0.303053	-1.56423	0.117762	0.763265
gene:SPCC18.09c	291.107	-0.560558	0.358326	-1.56438	0.117728	0.763265
gene:SPAC15A10.10	267.073	-0.547931	0.352085	-1.55624	0.11965	0.767544
gene:SPAC17C9.07	1104.71	-0.446484	0.287016	-1.55561	0.119801	0.767544
gene:SPAC2F7.05c	9083.02	0.470837	0.302795	1.55497	0.119953	0.767544
gene:SPBC1773.17c	292.82	0.497905	0.320331	1.55434	0.120102	0.767544
gene:SPBC25D12.04	1698.36	0.45449	0.292101	1.55593	0.119724	0.767544
gene:SPBC32H8.11	90.9071	0.526356	0.338572	1.55463	0.120033	0.767544
gene:SPBP8B7.09c	687.83	0.479264	0.307739	1.55737	0.119383	0.767544
gene:SPBC1E8.05	92405	-0.512213	0.329901	-1.55263	0.120512	0.767617
gene:SPCC1739.08c	3279.42	-0.50339	0.324275	-1.55236	0.120577	0.767617
gene:SPCC1919.13c	291.702	0.477328	0.307369	1.55295	0.120436	0.767617
gene:SPAC23H4.15	565.101	0.489069	0.315262	1.55131	0.120828	0.768088
gene:SPAC7D4.08	39.415	0.574657	0.37131	1.54765	0.121707	0.768088
gene:SPBC1861.09	1202.6	-0.473277	0.305814	-1.5476	0.121719	0.768088
gene:SPBC19C2.11c	1815.14	-0.525053	0.338949	-1.54906	0.121367	0.768088
gene:SPBC4F6.06	2686.78	-0.483791	0.312601	-1.54763	0.121711	0.768088
gene:SPBC839.16	8952.03	-0.514808	0.332662	-1.54754	0.121732	0.768088
gene:SPCC584.15c	2510.84	-0.448025	0.28932	-1.54855	0.121491	0.768088
gene:SPAC3C7.10	290.681	0.471005	0.305149	1.54352	0.122704	0.768283
gene:SPAC732.02c	919.037	-0.446551	0.290013	-1.53977	0.123618	0.768283
gene:SPAC7D4.03c	1578.91	-0.485375	0.31395	-1.54603	0.122098	0.768283
gene:SPAC9G1.09	307.061	-0.513087	0.333204	-1.53986	0.123595	0.768283
gene:SPBC1718.07c	3674.51	-0.479409	0.311096	-1.54103	0.123309	0.768283
gene:SPBC19G7.13	438.595	0.457373	0.296362	1.5433	0.122759	0.768283
gene:SPBC29A10.01	4343.96	-0.533984	0.346544	-1.54088	0.123345	0.768283
gene:SPBC32H8.15	9.06983	-0.556014	0.360401	-1.54276	0.122888	0.768283
gene:SPBC685.07c	38820	0.46643	0.302652	1.54114	0.123282	0.768283
gene:SPBC83.16c	2273.86	-0.486091	0.314412	-1.54603	0.122096	0.768283
gene:SPCC330.13	1243.99	0.461829	0.299494	1.54203	0.123066	0.768283
gene:SPCC825.05c	744.272	0.445281	0.288267	1.54468	0.122423	0.768283
gene:SPAC1565.04c	247.734	-0.494884	0.324155	-1.52669	0.126839	0.770412
gene:SPAC17A2.02c	5718.67	-0.484223	0.318738	-1.51919	0.128714	0.770412
gene:SPAC17G6.03	534.27	-0.527224	0.344605	-1.52994	0.126032	0.770412
gene:SPAC18B11.02c	1350.84	0.487053	0.31674	1.5377	0.124121	0.770412
gene:SPAC1F8.03c	24.0199	-0.582632	0.38308	-1.52091	0.128282	0.770412
gene:SPAC4D7.02c	897.46	-0.543923	0.354913	-1.53255	0.125386	0.770412
gene:SPAC4G8.06c	297.898	0.504963	0.329617	1.53197	0.12553	0.770412
gene:SPAPB2B4.04c	3307.17	-0.495133	0.32583	-1.5196	0.128611	0.770412
gene:SPBC1271.15c	751.539	-0.488876	0.320164	-1.52696	0.126772	0.770412
gene:SPBC16H5.14c	693.139	0.444073	0.28996	1.5315	0.125647	0.770412
gene:SPBC20F10.03	924.208	-0.541239	0.352161	-1.53691	0.124316	0.770412
gene:SPBC215.13	4007.84	-0.459082	0.30212	-1.51953	0.128628	0.770412
gene:SPBC28E12.05	447.228	0.45249	0.296201	1.52764	0.126601	0.770412
gene:SPBC29A10.13	2184.68	0.436093	0.287093	1.519	0.128764	0.770412
gene:SPBC31A8.01c	19637.3	-0.431209	0.282293	-1.52752	0.126631	0.770412
gene:SPBC3E7.02c	8425.97	-0.516939	0.33844	-1.52742	0.126657	0.770412
gene:SPBC3H7.09	982.556	-0.454708	0.299308	-1.5192	0.128713	0.770412
gene:SPBC557.04	3737.3	-0.463566	0.302449	-1.53271	0.125348	0.770412
gene:SPBC776.11	13145.9	0.47051	0.306826	1.53348	0.125159	0.770412
gene:SPBC839.11c	516.933	0.474113	0.311114	1.52392	0.127528	0.770412
gene:SPBC8D2.01	3804.46	-0.521329	0.341522	-1.52649	0.126889	0.770412
gene:SPBP18G5.03	1128.23	0.444981	0.290068	1.53406	0.125015	0.770412
gene:SPBP8B7.15c	2432.24	0.447722	0.293452	1.52571	0.127083	0.770412
gene:SPBP8B7.23	1407.7	-0.457489	0.300528	-1.52228	0.127938	0.770412
gene:SPCC1183.11	1952.63	-0.514327	0.335411	-1.53342	0.125172	0.770412
gene:SPCC1259.01c	60729.3	0.466295	0.306772	1.52001	0.128509	0.770412
gene:SPCC16A11.01	3098.14	-0.440247	0.289078	-1.52293	0.127776	0.770412
gene:SPCC16A11.06c	647.082	-0.452723	0.294707	-1.53618	0.124494	0.770412
gene:SPCC4B3.11c	356.431	0.460623	0.302278	1.52384	0.127549	0.770412
gene:SPCC4G3.07c	1255.2	-0.476356	0.313463	-1.51966	0.128597	0.770412
gene:SPCC613.05c	66320.1	0.473645	0.309612	1.5298	0.126066	0.770412
gene:SPAC1486.08	314.372	0.46519	0.306736	1.51658	0.129372	0.77312
gene:SPAC1006.08	410.532	0.466595	0.307847	1.51567	0.129602	0.773566
gene:SPAC4H3.08	116.114	-0.508042	0.3356	-1.51383	0.130069	0.774493
gene:SPCC63.10c	202.628	0.480618	0.317426	1.51411	0.129997	0.774493
gene:SPAC29B12.11c	690.229	-0.479621	0.316981	-1.51309	0.130257	0.7746
gene:SPAC6G9.09c	37846.3	0.460317	0.304335	1.51253	0.130398	0.7746
gene:SPAC24B11.13	2594.88	-0.426843	0.282696	-1.5099	0.131069	0.776131
gene:SPAC4F8.03	1454.66	0.457934	0.303454	1.50907	0.13128	0.776131
gene:SPBC2F12.14c	14108.6	0.502887	0.333229	1.50913	0.131265	0.776131
gene:SPCC830.07c	4946.47	-0.422071	0.279621	-1.50944	0.131187	0.776131
gene:SPBC660.06	7017.69	0.440779	0.292215	1.50841	0.13145	0.776214
gene:SPAC19A8.02	1022.24	-0.45257	0.300308	-1.50702	0.131806	0.77737
gene:SPBC1773.06c	499.515	-0.468436	0.310959	-1.50642	0.131959	0.77737
gene:SPAC186.05c	90.7896	0.516444	0.343203	1.50478	0.132382	0.778895
gene:SPAC20H4.11c	170.541	-0.541218	0.360394	-1.50174	0.133164	0.778895
gene:SPAC23C4.17	1165.37	0.467162	0.311452	1.49995	0.133628	0.778895
gene:SPAC6C3.02c	8319.71	0.486633	0.324151	1.50126	0.133289	0.778895
gene:SPBC1198.14c	422.472	-0.490624	0.327054	-1.50013	0.133581	0.778895
gene:SPBC1289.08	754.113	0.475491	0.316384	1.50289	0.132866	0.778895
gene:SPBC1709.14	852.377	-0.440678	0.293378	-1.50208	0.133075	0.778895
gene:SPBC17F3.02	1370.35	-0.492099	0.328015	-1.50024	0.133553	0.778895
gene:SPCC1682.14	49997.6	0.46301	0.30852	1.50075	0.133422	0.778895
gene:SPBC21B10.10	14152.8	0.450787	0.301049	1.49739	0.134292	0.781852
gene:SPAC17C9.16c	1981.11	0.501855	0.335484	1.49592	0.134675	0.782526
gene:SPBC14C8.11c	145.079	0.485068	0.324301	1.49573	0.134723	0.782526
gene:SPAC12G12.14c	491.842	-0.442472	0.299427	-1.47773	0.13948	0.783213
gene:SPAC140.03	446.008	-0.435102	0.295324	-1.4733	0.14067	0.783213
gene:SPAC1687.09	1820.49	-0.461445	0.311809	-1.4799	0.138901	0.783213
gene:SPAC17G8.10c	618.257	-0.476031	0.322733	-1.475	0.140213	0.783213
gene:SPAC20G8.10c	280.932	-0.524616	0.354741	-1.47887	0.139174	0.783213
gene:SPAC20H4.01	1006.94	0.491684	0.331567	1.48291	0.138099	0.783213
gene:SPAC26H5.08c	5681.89	-0.497677	0.335231	-1.48458	0.137655	0.783213
gene:SPAC27D7.11c	13047.2	-0.554219	0.375349	-1.47654	0.139799	0.783213
gene:SPAC3F10.10c	182.527	-0.488501	0.328995	-1.48483	0.13759	0.783213
gene:SPAC4F10.09c	1096.03	0.50094	0.337571	1.48395	0.137822	0.783213
gene:SPAC4F8.05c	936.4	0.464323	0.310701	1.49444	0.135061	0.783213
gene:SPAC4G9.08c	955.102	0.477216	0.323562	1.47488	0.140244	0.783213
gene:SPAC688.14	237.886	0.464455	0.311841	1.4894	0.136383	0.783213
gene:SPAC6G9.01c	421.101	0.45032	0.303859	1.482	0.13834	0.783213
gene:SPAC977.16c	1946.71	-0.456872	0.309826	-1.47461	0.140318	0.783213
gene:SPBC106.13	462.556	-0.49482	0.332989	-1.486	0.13728	0.783213
gene:SPBC1683.02	124.688	-0.490995	0.3297	-1.48922	0.13643	0.783213
gene:SPBC1778.07	597.45	0.45528	0.3069	1.48348	0.137947	0.783213
gene:SPBC23G7.04c	386.401	-0.455708	0.309054	-1.47453	0.14034	0.783213
gene:SPBC25B2.02c	575.258	-0.443433	0.299556	-1.4803	0.138793	0.783213
gene:SPBC27B12.06	856.592	-0.441258	0.296885	-1.48629	0.137201	0.783213
gene:SPBC28F2.02	5105.04	0.421692	0.284489	1.48228	0.138267	0.783213
gene:SPBC2D10.10c	18988.6	0.47817	0.320505	1.49193	0.135719	0.783213
gene:SPBC30D10.15	465.691	0.447015	0.303394	1.47338	0.140649	0.783213
gene:SPBC4C3.05c	2503.81	0.481516	0.325742	1.47821	0.139351	0.783213
gene:SPBC902.03	421.427	-0.448203	0.300952	-1.48929	0.136412	0.783213
gene:SPBP23A10.09	282.013	-0.469205	0.316784	-1.48115	0.138567	0.783213
gene:SPBP8B7.12c	1013.45	0.442521	0.300254	1.47382	0.14053	0.783213
gene:SPCC1223.03c	6866.54	-0.476442	0.31959	-1.49079	0.136016	0.783213
gene:SPCC1450.12	1385.99	-0.432361	0.290282	-1.48945	0.136369	0.783213
gene:SPCC16A11.02	617.577	0.483207	0.32575	1.48337	0.137976	0.783213
gene:SPCC16C4.12	602.83	0.472941	0.319116	1.48203	0.138331	0.783213
gene:SPCC290.02	465.84	0.442751	0.2981	1.48524	0.137479	0.783213
gene:SPCC4F11.02	1936.52	-0.474406	0.317529	-1.49406	0.13516	0.783213
gene:SPCC584.03c	336.732	-0.477705	0.32061	-1.48999	0.136228	0.783213
gene:SPCC965.06	1393.08	-0.44052	0.29657	-1.48538	0.137443	0.783213
gene:SPCP20C8.01c	408.69	0.457646	0.309531	1.47851	0.13927	0.783213
gene:SPAC4H3.14c	1372.58	0.420142	0.285395	1.47214	0.140984	0.783292
gene:SPBC36B7.06c	30.1297	0.559639	0.380308	1.47154	0.141145	0.783292
gene:SPCC1281.08	354.131	-0.484415	0.329199	-1.4715	0.141156	0.783292
gene:SPAC9.06c	193.892	0.487254	0.331331	1.4706	0.141401	0.783551
gene:SPBC31F10.10c	1857.52	-0.441853	0.300666	-1.46958	0.141676	0.783551
gene:SPCC4F11.03c	1615.36	-0.418492	0.284672	-1.47008	0.141539	0.783551
gene:SPAC12G12.08	777.577	0.438473	0.298763	1.46763	0.142206	0.784605
gene:SPAC16A10.05c	75.1284	-0.516627	0.353059	-1.46329	0.143389	0.784605
gene:SPAC4G9.22	1862.05	-0.520589	0.355362	-1.46495	0.142933	0.784605
gene:SPAPB24D3.03	512.676	0.452546	0.309002	1.46454	0.143047	0.784605
gene:SPBC1734.09	213.92	0.455341	0.310636	1.46583	0.142693	0.784605
gene:SPBC337.14	569.906	0.441552	0.301123	1.46635	0.142552	0.784605
gene:SPBC3B9.02c	575.833	-0.452587	0.309229	-1.4636	0.143304	0.784605
gene:SPBC4C3.04c	145.591	0.490435	0.334129	1.4678	0.142158	0.784605
gene:SPBC800.11	257.539	-0.449027	0.306075	-1.46705	0.142363	0.784605
gene:SPBP35G2.13c	532.252	0.439409	0.300331	1.46308	0.143445	0.784605
gene:SPAC8C9.03	2795	-0.464947	0.318094	-1.46166	0.143833	0.785594
gene:SPBC19C2.06c	1003.78	0.426969	0.292191	1.46127	0.143941	0.785594
gene:SPBC29A3.15c	1497.61	-0.42552	0.291654	-1.45899	0.144569	0.788153
gene:SPAC8F11.08c	2224.05	-0.425885	0.292176	-1.45763	0.144943	0.789326
gene:SPAC1002.07c	1131.47	0.446043	0.306724	1.45422	0.145887	0.791066
gene:SPAC20G4.04c	592.807	0.433415	0.297893	1.45493	0.145687	0.791066
gene:SPAC3G9.14	3365.61	-0.441061	0.303738	-1.45211	0.146471	0.791066
gene:SPBC1652.02	1867.05	-0.462758	0.318358	-1.45358	0.146064	0.791066
gene:SPBC17A3.06	153.177	0.471105	0.324413	1.45218	0.146453	0.791066
gene:SPBC29A10.11c	923.167	-0.42065	0.289728	-1.45188	0.146535	0.791066
gene:SPBC713.07c	1421.49	-0.436797	0.300491	-1.45361	0.146053	0.791066
gene:SPCC663.15c	3297.03	-0.422548	0.290748	-1.45331	0.146137	0.791066
gene:SPCC162.01c	1478.96	0.448707	0.309436	1.45008	0.147036	0.79291
gene:SPAC18B11.04	1136.73	0.437404	0.303952	1.43906	0.150135	0.793134
gene:SPAC1B3.15c	599.268	-0.463144	0.321766	-1.43938	0.150042	0.793134
gene:SPAC23A1.08c	67070	0.443166	0.307541	1.441	0.149585	0.793134
gene:SPAC23H3.15c	20683.9	-0.449234	0.312886	-1.43578	0.151066	0.793134
gene:SPAC27F1.04c	213.361	0.450996	0.312403	1.44363	0.148842	0.793134
gene:SPAC30.02c	620.659	0.426053	0.296101	1.43888	0.150186	0.793134
gene:SPAC30.03c	637.539	0.429098	0.296857	1.44547	0.148325	0.793134
gene:SPAC343.19	745.768	-0.430584	0.297368	-1.44798	0.147622	0.793134
gene:SPAC3G9.03	22856	0.45361	0.313	1.44924	0.147272	0.793134
gene:SPAC977.14c	2526.25	-0.435524	0.302242	-1.44098	0.149591	0.793134
gene:SPBC1685.09	13176.6	0.459447	0.319926	1.4361	0.150973	0.793134
gene:SPBC16E9.08	15.7278	-0.551459	0.382735	-1.44084	0.14963	0.793134
gene:SPBC16H5.10c	1705.94	0.447016	0.310971	1.43748	0.15058	0.793134
gene:SPBC1703.03c	991.948	0.464533	0.323305	1.43683	0.150767	0.793134
gene:SPBC18H10.13	65910.2	0.449175	0.311223	1.44326	0.148949	0.793134
gene:SPBC18H10.14	42835.4	0.435098	0.300768	1.44662	0.148002	0.793134
gene:SPBC24C6.09c	397.015	-0.476788	0.331097	-1.44002	0.14986	0.793134
gene:SPBC342.01c	523.49	-0.461281	0.319497	-1.44377	0.148804	0.793134
gene:SPBC354.01	1029.61	0.435998	0.303188	1.43804	0.150422	0.793134
gene:SPBC3H7.13	1221.8	-0.442926	0.308309	-1.43663	0.150824	0.793134
gene:SPBC409.11	314.963	0.491206	0.339758	1.44575	0.148247	0.793134
gene:SPBC530.02	121.325	0.505899	0.350847	1.44194	0.14932	0.793134
gene:SPCC1223.01	1527.01	0.423904	0.293269	1.44544	0.148334	0.793134
gene:SPCC1235.07	154.989	0.46178	0.319716	1.44435	0.148642	0.793134
gene:SPCC1494.06c	480.08	0.4506	0.313149	1.43893	0.150171	0.793134
gene:SPAC1002.10c	234.664	0.441835	0.307925	1.43488	0.151321	0.793454
gene:SPAC23A1.17	8274.09	-0.458515	0.319896	-1.43333	0.151765	0.793454
gene:SPBC317.01	568.026	-0.480843	0.335385	-1.4337	0.151658	0.793454
gene:SPBC839.05c	25526.6	0.429945	0.299778	1.43421	0.151512	0.793454
gene:SPBC18E5.09c	173.061	0.453052	0.316273	1.43247	0.15201	0.793901
gene:SPCC70.05c	2609.95	-0.439369	0.306922	-1.43154	0.152277	0.794459
gene:SPAC2G11.13	784.876	-0.516342	0.36101	-1.43027	0.152639	0.794495
gene:SPBPB7E8.01	26811.1	0.498222	0.348582	1.42928	0.152923	0.794495
gene:SPCC1739.06c	1884.48	0.414576	0.28998	1.42967	0.152811	0.794495
gene:SPCC1919.07	321.469	0.450422	0.315096	1.42947	0.152868	0.794495
gene:SPBP35G2.17	241.055	-0.493602	0.345664	-1.42798	0.153298	0.795451
gene:SPCC553.10	93334.4	-0.402374	0.281867	-1.42753	0.153427	0.795451
gene:SPAC22F3.13	1233.75	-0.431359	0.302332	-1.42677	0.153646	0.795757
gene:SPAC11D3.11c	381.745	-0.432074	0.304132	-1.42068	0.155409	0.795773
gene:SPAC19G12.16c	14392	0.460495	0.323403	1.4239	0.154474	0.795773
gene:SPAC1F3.02c	690.976	-0.452695	0.318514	-1.42127	0.155237	0.795773
gene:SPAC23H4.14	458.398	-0.427865	0.300276	-1.42491	0.154184	0.795773
gene:SPAC29B12.03	2713	-0.458472	0.321945	-1.42407	0.154426	0.795773
gene:SPAC29B12.06c	1361.75	-0.409821	0.288127	-1.42236	0.154921	0.795773
gene:SPAC688.13	314.05	-0.489325	0.344164	-1.42178	0.15509	0.795773
gene:SPBC12C2.02c	1056.23	-0.432443	0.304095	-1.42206	0.155007	0.795773
gene:SPBC16E9.14c	848.12	-0.436095	0.305993	-1.42518	0.154106	0.795773
gene:SPBC947.13	1090.77	0.407332	0.286177	1.42336	0.154632	0.795773
gene:SPCC970.05	25474.8	0.440652	0.310075	1.42111	0.155283	0.795773
gene:SPBC713.02c	3472.03	-0.412201	0.290334	-1.41975	0.155681	0.796005
gene:SPCC895.06	860.603	0.463458	0.326511	1.41943	0.155775	0.796005
gene:SPAC19G12.09	2061.9	-0.508173	0.358358	-1.41806	0.156174	0.796407
gene:SPBC106.19	604.523	-0.446758	0.315021	-1.41819	0.156136	0.796407
gene:SPBC1709.19c	533.863	0.417308	0.294508	1.41697	0.156493	0.797216
gene:SPAC1002.02	997.349	-0.408788	0.28964	-1.41136	0.158137	0.797568
gene:SPAC14C4.07	2157.23	-0.460994	0.327031	-1.40964	0.158647	0.797568
gene:SPBC119.03	1952.94	-0.461439	0.326937	-1.4114	0.158126	0.797568
gene:SPBC1347.05c	1413.66	0.421083	0.298676	1.40983	0.158589	0.797568
gene:SPBC17D11.02c	1645.85	-0.419846	0.297612	-1.41072	0.158328	0.797568
gene:SPBC23E6.06c	3138.51	0.422487	0.299551	1.4104	0.158421	0.797568
gene:SPBC2D10.12	4696.18	0.410491	0.291158	1.40986	0.158582	0.797568
gene:SPBC56F2.07c	810.392	0.434997	0.307979	1.41242	0.157825	0.797568
gene:SPBC660.15	6440.34	0.426785	0.30206	1.41291	0.157682	0.797568
gene:SPBP8B7.24c	667.969	-0.470537	0.332875	-1.41356	0.157492	0.797568
gene:SPCC1739.09c	3922.76	0.4558	0.322464	1.41349	0.157512	0.797568
gene:SPCC285.15c	14609.1	-0.425933	0.30082	-1.41591	0.156803	0.797568
gene:SPCC569.03	227.025	-0.460653	0.326492	-1.41092	0.158269	0.797568
gene:SPBC725.16	825.494	-0.415836	0.295311	-1.40813	0.159094	0.799003
gene:SPAC1D4.09c	1569.98	0.412606	0.293575	1.40545	0.159887	0.799085
gene:SPAC22A12.13	543.795	-0.431419	0.30679	-1.40623	0.159654	0.799085
gene:SPAC4H3.04c	146.174	-0.468557	0.333407	-1.40536	0.159913	0.799085
gene:SPAC5H10.06c	3165.62	-0.428499	0.304659	-1.40649	0.159579	0.799085
gene:SPCC70.03c	3671.75	-0.450736	0.320363	-1.40695	0.159442	0.799085
gene:SPBC28E12.03	1894.26	-0.406742	0.289674	-1.40413	0.160279	0.800106
gene:SPAC144.13c	288.343	-0.49164	0.351757	-1.39767	0.162212	0.804888
gene:SPAC23C4.05c	3435.95	-0.431564	0.308728	-1.39788	0.16215	0.804888
gene:SPBC1718.01	849.155	-0.426829	0.305595	-1.39672	0.162499	0.804888
gene:SPBC800.04c	58443.2	0.434567	0.311159	1.39661	0.162532	0.804888
gene:SPCC330.05c	2022.29	0.477339	0.341755	1.39673	0.162495	0.804888
gene:SPCC553.11c	922.57	0.40626	0.29046	1.39868	0.16191	0.804888
gene:SPCC736.02	103.747	0.47428	0.339145	1.39846	0.161976	0.804888
gene:SPCC757.06	30.9939	0.531331	0.379943	1.39845	0.161978	0.804888
gene:SPBC106.07c	833.722	-0.424473	0.304464	-1.39416	0.163268	0.806928
gene:SPBC13E7.09	2231.9	-0.421633	0.302313	-1.39469	0.163109	0.806928
gene:SPAC11H11.04	66.2364	-0.520243	0.373731	-1.39203	0.163914	0.807624
gene:SPBC17D1.04	449.952	-0.420786	0.302386	-1.39155	0.164059	0.807624
gene:SPBC83.12	125.05	0.463025	0.332554	1.39233	0.163823	0.807624
gene:SPCC18.03	1230.15	0.429276	0.308147	1.39309	0.163593	0.807624
gene:SPAC17G6.06	25541	0.422241	0.303957	1.38915	0.164788	0.809611
gene:SPBC725.03	2395.44	-0.466143	0.33549	-1.38944	0.164699	0.809611
gene:SPAC2G11.11c	814.071	0.424777	0.305906	1.38859	0.164959	0.809649
gene:SPBC405.07	8629.25	0.437043	0.314954	1.38764	0.165247	0.810262
gene:SPAC18G6.06	1257.59	0.405032	0.292023	1.38699	0.165446	0.810441
gene:SPAC13G6.12c	157.027	0.452057	0.326453	1.38475	0.166128	0.811341
gene:SPBC1347.06c	2099.06	-0.400182	0.289097	-1.38425	0.166283	0.811341
gene:SPBC2A9.14	200.139	-0.418966	0.302621	-1.38446	0.166218	0.811341
gene:SPCPB16A4.02c	1418.18	-0.428662	0.309401	-1.38546	0.165912	0.811341
gene:SPAC13F5.04c	715.305	-0.44825	0.324758	-1.38026	0.167507	0.81471
gene:SPAC24H6.04	9387.94	-0.416449	0.302124	-1.3784	0.168079	0.81471
gene:SPAC328.08c	289.402	-0.439934	0.319086	-1.37873	0.167977	0.81471
gene:SPBC16E9.10c	391.981	0.46757	0.339244	1.37827	0.16812	0.81471
gene:SPBC1A4.07c	512.119	0.456908	0.331432	1.37859	0.168021	0.81471
gene:SPBC20F10.01	3270.7	0.452348	0.327981	1.37919	0.167837	0.81471
gene:SPCC417.05c	1928.16	-0.445796	0.323382	-1.37854	0.168035	0.81471
gene:SPAC12B10.03	649.146	-0.403321	0.293426	-1.37452	0.169279	0.815557
gene:SPAC27E2.10c	366.25	0.419039	0.304697	1.37526	0.16905	0.815557
gene:SPAC2F7.03c	890.499	-0.421816	0.306873	-1.37456	0.169267	0.815557
gene:SPBC16G5.16	1837.2	-0.396131	0.288034	-1.37529	0.169042	0.815557
gene:SPBC365.04c	1711.53	0.393389	0.286096	1.37503	0.169123	0.815557
gene:SPBC800.10c	3242.83	-0.419531	0.305201	-1.3746	0.169254	0.815557
gene:SPAC12G12.13c	836.079	0.396274	0.288897	1.37168	0.170163	0.818431
gene:SPAPB8E5.03	7932.74	-0.420726	0.306784	-1.37141	0.170249	0.818431
gene:SPBC36.11	769.716	-0.413482	0.301588	-1.37102	0.170369	0.818431
gene:SPCC18.17c	1067.31	-0.41647	0.303924	-1.37031	0.170591	0.818704
gene:SPBC17D11.08	1774.15	-0.406443	0.296803	-1.3694	0.170874	0.819273
gene:SPAC959.05c	264.72	0.420942	0.30769	1.36807	0.17129	0.820051
gene:SPBC17G9.08c	1221.84	0.395452	0.289109	1.36783	0.171366	0.820051
gene:SPCC1322.14c	2759.5	0.403077	0.294819	1.3672	0.171563	0.820201
gene:SPBP4H10.10	814.521	-0.475877	0.348243	-1.36651	0.17178	0.82045
gene:SPBC146.07	1848.63	0.404995	0.296506	1.36589	0.171973	0.820587
gene:SPBC146.12	1043.05	-0.401254	0.29423	-1.36374	0.172649	0.82302
gene:SPAC9G1.06c	1488.6	-0.412398	0.302885	-1.36157	0.173335	0.823135
gene:SPAP8A3.06	933.151	0.410577	0.301261	1.36286	0.172927	0.823135
gene:SPBC1734.01c	715.687	0.426364	0.313084	1.36182	0.173255	0.823135
gene:SPCC594.04c	873.768	-0.48137	0.353297	-1.36251	0.173037	0.823135
gene:SPCC1739.12	1965.1	-0.386224	0.283949	-1.36019	0.173769	0.82441
gene:SPAC890.02c	1067.85	-0.410243	0.302014	-1.35836	0.174349	0.826373
gene:SPAC2F3.16	1563.66	-0.388077	0.285857	-1.35759	0.174594	0.826744
gene:SPAC977.12	1270.26	0.399172	0.294323	1.35624	0.175023	0.8272
gene:SPBC1604.12	2073.81	-0.397931	0.2933	-1.35674	0.174865	0.8272
gene:SPAC1527.01	840.938	-0.407989	0.301092	-1.35503	0.175408	0.828096
gene:SPAC8F11.02c	673.57	0.405952	0.299685	1.3546	0.175546	0.828096
gene:SPAC1142.03c	1040.01	-0.401562	0.297844	-1.34823	0.177585	0.829703
gene:SPAC11D3.05	179.378	0.442945	0.329148	1.34573	0.178389	0.829703
gene:SPAC1687.03c	1655.21	0.41442	0.307352	1.34836	0.177543	0.829703
gene:SPAC1687.04	422.995	-0.429956	0.319185	-1.34705	0.177966	0.829703
gene:SPAC25B8.18	249.255	-0.47524	0.351602	-1.35164	0.17649	0.829703
gene:SPAC25H1.04	339.88	0.418423	0.31085	1.34606	0.178283	0.829703
gene:SPAC821.07c	917.75	-0.392658	0.291723	-1.346	0.178304	0.829703
gene:SPAP14E8.04	320.236	-0.418652	0.310171	-1.34975	0.177097	0.829703
gene:SPBC1198.02	1485.54	-0.38935	0.288911	-1.34765	0.177772	0.829703
gene:SPBC18H10.02	13075	-0.472257	0.350855	-1.34602	0.178297	0.829703
gene:SPBC26H8.09c	501.797	0.397236	0.294557	1.34859	0.177469	0.829703
gene:SPBC32F12.03c	4772.6	-0.466178	0.346401	-1.34577	0.178375	0.829703
gene:SPCC1020.10	3039.4	-0.429325	0.318055	-1.34985	0.177065	0.829703
gene:SPCC4B3.17	894.089	-0.421229	0.312792	-1.34667	0.178086	0.829703
gene:SPCC613.07	283.418	0.416693	0.309626	1.34579	0.178369	0.829703
gene:SPAC1783.06c	57.3552	0.481283	0.358	1.34437	0.17883	0.830198
gene:SPAC30D11.07	404.658	0.405489	0.301583	1.34454	0.178775	0.830198
gene:SPAC22E12.07	2959.57	0.390185	0.29076	1.34195	0.179614	0.832809
gene:SPAC23H4.21	219.668	0.417384	0.311528	1.33979	0.180313	0.832809
gene:SPAC6F12.15c	515.501	-0.399147	0.297674	-1.34089	0.179958	0.832809
gene:SPBC1685.13	9860.39	-0.442864	0.330809	-1.33873	0.180658	0.832809
gene:SPBC29B5.03c	53178	0.406059	0.303284	1.33888	0.180611	0.832809
gene:SPCC24B10.09	39960.7	0.408312	0.305051	1.3385	0.180732	0.832809
gene:SPCC594.01	4781.48	-0.39336	0.293815	-1.3388	0.180635	0.832809
gene:SPCC962.04	21025.3	0.412773	0.308196	1.33932	0.180467	0.832809
gene:SPAC11D3.04c	1502.7	0.408216	0.306939	1.32996	0.183532	0.834305
gene:SPAC13F5.02c	1153.98	0.3849	0.288296	1.33509	0.181848	0.834305
gene:SPAC16A10.06c	248.356	0.417025	0.31439	1.32646	0.184689	0.834305
gene:SPAC29A4.07	235.103	0.414957	0.312378	1.32838	0.184053	0.834305
gene:SPAC3H5.10	33226.2	0.413196	0.310106	1.33243	0.182718	0.834305
gene:SPAC56E4.04c	16889.7	-0.458577	0.344302	-1.3319	0.182892	0.834305
gene:SPAC5H10.13c	3365.69	-0.398725	0.300078	-1.32874	0.183934	0.834305
gene:SPAC6F6.11c	636.942	0.402094	0.302218	1.33048	0.183362	0.834305
gene:SPAC9.08c	1489.7	-0.392369	0.295334	-1.32856	0.183992	0.834305
gene:SPBC19F8.07	1889.98	-0.380696	0.285145	-1.3351	0.181845	0.834305
gene:SPBC28F2.05c	499.468	0.394779	0.295346	1.33666	0.181333	0.834305
gene:SPBC31E1.05	375.179	0.437573	0.329734	1.32705	0.184493	0.834305
gene:SPBC3B9.15c	2573.82	-0.4192	0.315082	-1.33045	0.183371	0.834305
gene:SPBC3H7.08c	43.0504	-0.507521	0.382271	-1.32765	0.184294	0.834305
gene:SPBC83.02c	28688.8	0.41237	0.310364	1.32867	0.183958	0.834305
gene:SPCC1223.11	1804.8	0.388239	0.290983	1.33423	0.182128	0.834305
gene:SPCC16C4.05	454.295	0.436171	0.328366	1.32831	0.184076	0.834305
gene:SPCC16C4.06c	746.903	0.393756	0.295701	1.3316	0.182991	0.834305
gene:SPCC1919.04	273.206	-0.440181	0.331389	-1.32829	0.184082	0.834305
gene:SPCC31H12.02c	208.181	0.45895	0.344101	1.33377	0.18228	0.834305
gene:SPCC320.05	832.062	-0.452071	0.340858	-1.32628	0.184749	0.834305
gene:SPCC74.03c	2385.15	-0.379599	0.284494	-1.3343	0.182106	0.834305
gene:SPAC13A11.02c	18142.5	-0.44192	0.333413	-1.32544	0.185024	0.834739
gene:SPBC1105.14	4737.48	-0.442915	0.334359	-1.32467	0.185281	0.834739
gene:SPBC725.01	5582.27	-0.40757	0.307724	-1.32447	0.185348	0.834739
gene:SPBC800.02	174.368	-0.477991	0.361139	-1.32356	0.185648	0.835331
gene:SPCC285.14	703.089	-0.385399	0.291315	-1.32297	0.185846	0.835469
gene:SPBC354.04	721.842	0.397527	0.30066	1.32218	0.186108	0.83589
gene:SPAC57A10.04	62.472	0.467611	0.354408	1.31941	0.187031	0.837884
gene:SPBC32F12.02	420.951	0.411966	0.312373	1.31883	0.187226	0.837884
gene:SPCC1442.12	1349.1	-0.378327	0.28683	-1.31899	0.187172	0.837884
gene:SPCC338.13	820.473	-0.400345	0.303273	-1.32008	0.186807	0.837884
gene:SPBC409.10	2297.02	-0.37706	0.286049	-1.31816	0.187449	0.838125
gene:SPAC17H9.07	756.706	0.391434	0.297768	1.31456	0.188657	0.840483
gene:SPAC17H9.19c	750.867	-0.405493	0.30929	-1.31104	0.189843	0.840483
gene:SPAC18G6.11c	724.607	0.394727	0.300316	1.31437	0.188722	0.840483
gene:SPAC1B9.02c	1876.95	-0.372351	0.28398	-1.31119	0.189794	0.840483
gene:SPAC23C11.02c	27943.8	0.405107	0.30843	1.31345	0.189032	0.840483
gene:SPAC2C4.06c	361.846	0.393988	0.300623	1.31057	0.190002	0.840483
gene:SPAC2F7.15	886.878	0.379135	0.289009	1.31185	0.189572	0.840483
gene:SPAC4F10.14c	37224.7	0.402019	0.306357	1.31226	0.189433	0.840483
gene:SPBC725.15	1779.69	0.453263	0.34522	1.31297	0.189194	0.840483
gene:SPCC162.10	134.349	-0.455702	0.347463	-1.31151	0.189685	0.840483
gene:SPCC191.02c	13316.8	-0.429465	0.327695	-1.31057	0.190004	0.840483
gene:SPCC297.06c	418.982	0.40518	0.308048	1.31531	0.188405	0.840483
gene:SPAC521.05	45131.4	0.393769	0.300949	1.30842	0.19073	0.841971
gene:SPBC1271.13	894.289	0.389749	0.297957	1.30807	0.190849	0.841971
gene:SPBC4B4.02c	579.159	-0.394412	0.301389	-1.30865	0.190654	0.841971
gene:SPAC19G12.05	1701.04	0.425314	0.325508	1.30661	0.191344	0.843405
gene:SPAC16A10.04	889.132	0.388759	0.299848	1.29652	0.194796	0.844302
gene:SPAC17G8.12	554.524	-0.383944	0.294755	-1.30259	0.192716	0.844302
gene:SPAC186.09	7.63785	0.461148	0.35374	1.30363	0.192358	0.844302
gene:SPAC227.19c	68.6187	0.477106	0.366338	1.30236	0.192792	0.844302
gene:SPAC23H4.01c	2362.65	-0.431477	0.332441	-1.29791	0.19432	0.844302
gene:SPAC24C9.13c	1138.56	0.391168	0.299968	1.30403	0.192223	0.844302
gene:SPAC24H6.08	438.57	-0.392462	0.302209	-1.29865	0.194065	0.844302
gene:SPAC27D7.09c	2244.87	-0.446796	0.344393	-1.29735	0.194512	0.844302
gene:SPAC31A2.11c	512.498	-0.409847	0.316013	-1.29693	0.194656	0.844302
gene:SPAC644.09	926.476	0.38863	0.2993	1.29847	0.194127	0.844302
gene:SPAPB17E12.03	323.303	0.390588	0.300181	1.30118	0.193198	0.844302
gene:SPAPB1E7.08c	691.961	-0.384731	0.296952	-1.2956	0.195113	0.844302
gene:SPBC14C8.12	455.274	0.43842	0.337138	1.30042	0.193459	0.844302
gene:SPBC16G5.08	2154.2	-0.366575	0.282889	-1.29582	0.195036	0.844302
gene:SPBC32F12.05c	654.169	0.399525	0.307041	1.30121	0.193186	0.844302
gene:SPBC3H7.05c	1733.14	0.406473	0.311928	1.3031	0.192541	0.844302
gene:SPBP23A10.14c	1303.49	-0.3846	0.296669	-1.2964	0.194839	0.844302
gene:SPCC1322.07c	161.738	-0.418266	0.322583	-1.29662	0.194763	0.844302
gene:SPCC1322.10	59349.6	-0.478138	0.366275	-1.30541	0.191754	0.844302
gene:SPCC1450.13c	1060.77	-0.391986	0.300382	-1.30496	0.191907	0.844302
gene:SPCC553.07c	616.147	0.377045	0.290725	1.29691	0.194661	0.844302
gene:SPAC22F3.05c	656.312	-0.394815	0.305509	-1.29232	0.196248	0.846299
gene:SPAC6B12.18	109.067	-0.438412	0.338918	-1.29356	0.195817	0.846299
gene:SPBC4F6.15c	232.298	-0.412202	0.318823	-1.29289	0.196049	0.846299
gene:SPBC660.16	52380.4	-0.382218	0.295768	-1.29229	0.196256	0.846299
gene:SPAC11E3.02c	745.784	-0.384317	0.298101	-1.28922	0.197322	0.846439
gene:SPAC1486.03c	988.49	0.389158	0.301885	1.28909	0.197366	0.846439
gene:SPAC29E6.04	116.345	0.435424	0.337809	1.28897	0.19741	0.846439
gene:SPACUNK4.15	1714.01	-0.41902	0.324607	-1.29085	0.196755	0.846439
gene:SPBC13E7.03c	1075.05	-0.388257	0.301017	-1.28982	0.197115	0.846439
gene:SPBC713.14c	73.3731	-0.465018	0.360026	-1.29162	0.196488	0.846439
gene:SPCC1322.02	567.211	-0.396168	0.307402	-1.28877	0.19748	0.846439
gene:SPBC1709.20	101.805	0.438724	0.340854	1.28713	0.198048	0.847697
gene:SPBC30B4.03c	972.792	-0.383708	0.298155	-1.28694	0.198114	0.847697
gene:SPAC20G8.08c	485.966	0.414296	0.3224	1.28504	0.198779	0.849693
gene:SPCC645.05c	1215.4	-0.38343	0.298475	-1.28463	0.198922	0.849693
gene:SPAC1071.05	1267.09	-0.377031	0.294354	-1.28088	0.200236	0.850725
gene:SPAC1071.08	15766.2	0.397109	0.312807	1.2695	0.204263	0.850725
gene:SPAC12B10.05	1056.78	0.369906	0.29092	1.2715	0.203549	0.850725
gene:SPAC15A10.02	1541.92	0.359456	0.283606	1.26745	0.204995	0.850725
gene:SPAC20G8.02	752.105	-0.386884	0.3026	-1.27853	0.201062	0.850725
gene:SPAC4D7.10c	956.41	-0.38757	0.303692	-1.2762	0.201887	0.850725
gene:SPAC4G9.20c	1453.22	0.365592	0.285532	1.28039	0.200409	0.850725
gene:SPAC630.07c	543.168	-0.393246	0.3091	-1.27223	0.203292	0.850725
gene:SPAC664.13	36.6774	-0.47534	0.372772	-1.27515	0.202256	0.850725
gene:SPAP4C9.02	216.499	0.401301	0.315606	1.27153	0.203541	0.850725
gene:SPAPB1E7.11c	591.262	0.391738	0.307141	1.27543	0.202156	0.850725
gene:SPBC119.09c	2633.28	-0.366166	0.28652	-1.27798	0.201257	0.850725
gene:SPBC1306.01c	1371.04	0.380733	0.300137	1.26853	0.204609	0.850725
gene:SPBC14C8.14c	1416.98	0.400041	0.315015	1.26991	0.204117	0.850725
gene:SPBC15D4.02	2032.73	-0.440649	0.347208	-1.26912	0.204398	0.850725
gene:SPBC1685.14c	957.645	-0.393749	0.30927	-1.27315	0.202964	0.850725
gene:SPBC17D1.03c	638.249	0.373716	0.291418	1.28241	0.1997	0.850725
gene:SPBC32F12.15	641.746	0.388735	0.306453	1.2685	0.20462	0.850725
gene:SPBC365.01	2220.36	-0.397242	0.310406	-1.27975	0.200633	0.850725
gene:SPBC3H7.02	4872.59	-0.405027	0.319098	-1.26929	0.204338	0.850725
gene:SPBC3H7.12	716.368	-0.367514	0.289307	-1.27033	0.203968	0.850725
gene:SPBC651.10	301.926	0.38521	0.301754	1.27657	0.201754	0.850725
gene:SPBC6B1.08c	3565.79	-0.442517	0.344843	-1.28324	0.199408	0.850725
gene:SPBP4H10.14c	1670.83	-0.362522	0.285827	-1.26833	0.204681	0.850725
gene:SPBPB21E7.09	237.949	-0.397439	0.312626	-1.27129	0.203624	0.850725
gene:SPCC1183.03c	215.704	0.396714	0.310471	1.27778	0.201327	0.850725
gene:SPCC11E10.01	1388.21	-0.380394	0.300137	-1.2674	0.205013	0.850725
gene:SPCC1494.03	633.936	-0.433182	0.339857	-1.2746	0.202451	0.850725
gene:SPCC16C4.17	337.707	-0.443836	0.346886	-1.27949	0.200725	0.850725
gene:SPCC330.14c	48696.7	0.389237	0.306517	1.26987	0.204131	0.850725
gene:SPCC613.04c	540.506	-0.374749	0.294115	-1.27416	0.202608	0.850725
gene:SPCC736.04c	1936.45	-0.369863	0.291607	-1.26836	0.204669	0.850725
gene:SPCC737.07c	654.513	0.399679	0.31361	1.27445	0.202505	0.850725
gene:SPCC74.02c	1328.32	-0.377862	0.298232	-1.26701	0.205153	0.850725
gene:SPCC965.07c	947.143	-0.370712	0.291236	-1.27289	0.203057	0.850725
gene:SPAC1B3.20	356.606	-0.383123	0.302687	-1.26574	0.205607	0.851899
gene:SPCC126.02c	387.057	0.381724	0.302136	1.26342	0.206439	0.853924
gene:SPCC162.07	11236.5	-0.3785	0.299523	-1.26368	0.206346	0.853924
gene:SPAC6F12.03c	1187.09	-0.404145	0.320282	-1.26184	0.207005	0.855415
gene:SPAC824.02	1362.44	-0.416126	0.330502	-1.25907	0.208004	0.855415
gene:SPBC30D10.14	1537.88	-0.399902	0.3172	-1.26072	0.207409	0.855415
gene:SPBC947.15c	3206.58	-0.449769	0.35709	-1.25954	0.207835	0.855415
gene:SPCC13B11.04c	157.156	-0.408619	0.324192	-1.26042	0.207517	0.855415
gene:SPCC1919.14c	487.842	0.370432	0.293853	1.2606	0.207453	0.855415
gene:SPCC63.14	10211.3	-0.426156	0.338411	-1.25928	0.207928	0.855415
gene:SPAC25A8.02	461.381	-0.392616	0.312528	-1.25626	0.209023	0.855446
gene:SPAC31G5.14	2467.4	-0.396308	0.315482	-1.2562	0.209044	0.855446
gene:SPAC6G9.13c	11.8002	0.472448	0.375611	1.25781	0.20846	0.855446
gene:SPAPB1A10.13	4841.64	-0.361193	0.287143	-1.25788	0.208433	0.855446
gene:SPBC947.10	1998.34	-0.3818	0.303648	-1.25738	0.208616	0.855446
gene:SPCC663.04	19862.3	0.384721	0.306123	1.25675	0.208844	0.855446
gene:SPBC3B8.01c	867.266	0.364227	0.290302	1.25465	0.209606	0.856335
gene:SPCC736.13	2336.97	-0.394638	0.314529	-1.2547	0.209589	0.856335
gene:SPBC1289.10c	1518.04	-0.365359	0.291403	-1.25379	0.209918	0.856905
gene:SPCC584.01c	10269.6	-0.430571	0.343725	-1.25266	0.210329	0.857881
gene:SPAC56F8.05c	3194.08	0.375495	0.300066	1.25137	0.210798	0.859088
gene:SPAC20G8.05c	2821.66	0.394863	0.315684	1.25082	0.211002	0.859213
gene:SPAC1006.03c	1143.25	0.387208	0.309719	1.25019	0.211229	0.859437
gene:SPAC23G3.05c	652.629	-0.384613	0.307825	-1.24945	0.211499	0.859832
gene:SPAC10F6.11c	866.039	-0.391134	0.315845	-1.23837	0.215579	0.860098
gene:SPAC12G12.03	4906.05	-0.36389	0.294863	-1.2341	0.217167	0.860098
gene:SPAC15A10.06	1447.05	-0.355368	0.287195	-1.23738	0.215947	0.860098
gene:SPAC19A8.12	1053.19	-0.370088	0.299415	-1.23604	0.216445	0.860098
gene:SPAC1D4.03c	564.546	-0.415269	0.336247	-1.23501	0.216827	0.860098
gene:SPAC23C11.08	374.218	-0.37172	0.301288	-1.23377	0.217289	0.860098
gene:SPAC26F1.07	8350.5	-0.41577	0.337161	-1.23315	0.217519	0.860098
gene:SPAC29E6.09	406.617	-0.410442	0.329759	-1.24467	0.213252	0.860098
gene:SPAC323.01c	486.501	0.390017	0.312587	1.24771	0.212139	0.860098
gene:SPAC3A12.06c	1704.41	-0.392444	0.31654	-1.23979	0.215052	0.860098
gene:SPAC3H8.07c	558.553	0.376571	0.304844	1.23529	0.216722	0.860098
gene:SPAC607.04	260.728	0.397918	0.322208	1.23497	0.216841	0.860098
gene:SPAC637.09	1133.12	0.374336	0.300272	1.24665	0.212524	0.860098
gene:SPAC806.02c	1245.27	0.369048	0.298305	1.23715	0.216032	0.860098
gene:SPACUNK4.20	99.428	0.413529	0.334831	1.23504	0.216816	0.860098
gene:SPAP8A3.03	797.761	0.361997	0.290072	1.24795	0.212048	0.860098
gene:SPAPJ696.01c	1650.83	-0.350577	0.283483	-1.23668	0.216207	0.860098
gene:SPBC146.14c	5425.5	-0.377565	0.3062	-1.23307	0.217551	0.860098
gene:SPBC15D4.15	2929.37	-0.361405	0.293006	-1.23344	0.217412	0.860098
gene:SPBC1709.06	664.01	0.367282	0.295157	1.24436	0.213367	0.860098
gene:SPBC1718.05	51.7019	0.455672	0.367024	1.24153	0.21441	0.860098
gene:SPBC21C3.01c	617.265	-0.383634	0.310558	-1.2353	0.216717	0.860098
gene:SPBC337.04	290.364	0.386591	0.310246	1.24608	0.212735	0.860098
gene:SPBC3B8.02	3855.11	-0.354758	0.286328	-1.23899	0.215348	0.860098
gene:SPBC530.01	1257.92	-0.355681	0.288495	-1.23288	0.217619	0.860098
gene:SPBC691.04	1240.76	-0.356913	0.287341	-1.24212	0.214191	0.860098
gene:SPBC947.05c	56.0454	-0.445363	0.359055	-1.24038	0.214837	0.860098
gene:SPCC1223.05c	17454.4	0.369485	0.299282	1.23457	0.216991	0.860098
gene:SPCC1322.05c	2530.79	-0.348266	0.281844	-1.23567	0.216583	0.860098
gene:SPCC1840.02c	9985.42	-0.391235	0.314819	-1.24273	0.213967	0.860098
gene:SPCC23B6.05c	199.082	0.417936	0.337362	1.23884	0.215406	0.860098
gene:SPCC285.10c	644.901	-0.386369	0.310884	-1.24281	0.213938	0.860098
gene:SPCC338.12	1510.47	-0.427877	0.34403	-1.24372	0.213603	0.860098
gene:SPCC70.08c	238.398	-0.395927	0.317424	-1.24731	0.212283	0.860098
gene:SPCC970.03	2178.2	-0.363099	0.293573	-1.23683	0.216151	0.860098
gene:SPCC1739.11c	1012.7	-0.361577	0.293696	-1.23113	0.218276	0.862008
gene:SPAC13C5.03	89.9096	0.428846	0.349585	1.22673	0.219924	0.86245
gene:SPAC13G7.03	612.603	-0.380786	0.310005	-1.22832	0.219326	0.86245
gene:SPAC19D5.11c	41.409	0.454281	0.370279	1.22686	0.219875	0.86245
gene:SPAC27F1.08	1002.05	-0.358374	0.292205	-1.22644	0.220032	0.86245
gene:SPAC31G5.12c	519.329	-0.407644	0.3326	-1.22563	0.220338	0.86245
gene:SPAC343.14c	2531.66	0.35309	0.287953	1.22621	0.220121	0.86245
gene:SPBC1778.03c	486.663	-0.405529	0.330968	-1.22528	0.220469	0.86245
gene:SPBC2G5.01	4083.28	-0.352439	0.28719	-1.2272	0.219747	0.86245
gene:SPBC3D6.15	13484.2	0.383021	0.312492	1.2257	0.220312	0.86245
gene:SPCC1183.01	854.189	-0.379156	0.308845	-1.22766	0.219574	0.86245
gene:SPCC16C4.22	120.707	0.406802	0.331308	1.22787	0.219497	0.86245
gene:SPCC338.15	5780.2	-0.343091	0.279386	-1.22802	0.219441	0.86245
gene:SPAC13D6.01	174.65	-0.428794	0.350275	-1.22416	0.220891	0.863012
gene:SPAPB1A10.15	374.359	0.367864	0.300547	1.22398	0.22096	0.863012
gene:SPAC20G4.05c	384.883	-0.414657	0.339117	-1.22275	0.221422	0.863477
gene:SPCC4G3.03	615.637	-0.42282	0.345796	-1.22274	0.221427	0.863477
gene:SPAC2F7.14c	553.801	0.360022	0.294896	1.22084	0.222145	0.865399
gene:SPAC57A10.07	837.383	-0.352275	0.288735	-1.22006	0.222442	0.865399
gene:SPCC962.05	235.073	0.377265	0.309211	1.22009	0.222432	0.865399
gene:SPBC1703.13c	7895.39	0.419873	0.34432	1.21943	0.222683	0.865659
gene:SPAC18G6.07c	2877.02	0.355863	0.293449	1.21269	0.225247	0.867142
gene:SPAC27F1.10	15.5399	0.463307	0.380622	1.21723	0.223515	0.867142
gene:SPAC3A11.05c	421.004	-0.369029	0.303556	-1.21569	0.224105	0.867142
gene:SPAC3A12.09c	171.06	0.388061	0.32048	1.21087	0.225944	0.867142
gene:SPAC3G6.06c	418.753	0.366314	0.301937	1.21321	0.225049	0.867142
gene:SPAC7D4.14c	1068.48	-0.356416	0.293676	-1.21364	0.224886	0.867142
gene:SPBC16C6.02c	1416.78	-0.366258	0.302356	-1.21135	0.225763	0.867142
gene:SPBC1D7.03	6793.69	0.361655	0.297361	1.21621	0.223904	0.867142
gene:SPBC215.10	1408.08	-0.414638	0.342491	-1.21065	0.226029	0.867142
gene:SPBC28E12.01c	14.1738	0.460918	0.380669	1.21081	0.225968	0.867142
gene:SPBC337.16	2563.09	-0.361747	0.29702	-1.21792	0.223253	0.867142
gene:SPBC713.11c	5462.49	0.400881	0.330515	1.2129	0.225168	0.867142
gene:SPBC725.04	662.923	-0.354242	0.291949	-1.21337	0.224989	0.867142
gene:SPCC1020.08	1520.76	0.350426	0.288418	1.215	0.224368	0.867142
gene:SPCC1235.12c	21.4622	-0.466411	0.384084	-1.21434	0.224616	0.867142
gene:SPCC1494.10	1691.35	-0.359692	0.296661	-1.21247	0.225333	0.867142
gene:SPCC569.06	1309.91	-0.346351	0.285979	-1.21111	0.225855	0.867142
gene:SPAC11E3.11c	995.071	-0.363876	0.301234	-1.20795	0.227065	0.868302
gene:SPAC1420.01c	3301.4	-0.347801	0.288104	-1.20721	0.227353	0.868302
gene:SPAC14C4.16	140.129	-0.392101	0.32818	-1.19477	0.232175	0.868302
gene:SPAC16E8.02	430.897	-0.402588	0.335527	-1.19987	0.23019	0.868302
gene:SPAC17C9.12	6431.66	-0.373684	0.31239	-1.19621	0.231615	0.868302
gene:SPAC22A12.16	19617	0.374732	0.310933	1.20518	0.228133	0.868302
gene:SPAC22F8.06	1998.55	0.352895	0.294589	1.19792	0.230948	0.868302
gene:SPAC23C11.14	4664.67	-0.340348	0.282642	-1.20417	0.228524	0.868302
gene:SPAC2F7.09c	266.963	-0.368688	0.306252	-1.20387	0.228638	0.868302
gene:SPAC323.04	1211.7	-0.341102	0.285659	-1.19409	0.232444	0.868302
gene:SPAC3F10.12c	352.56	0.361808	0.300144	1.20545	0.22803	0.868302
gene:SPAC3F10.19	1454.89	-0.363353	0.301903	-1.20354	0.228766	0.868302
gene:SPAC458.06	156.055	-0.397543	0.329389	-1.20691	0.227466	0.868302
gene:SPAC56E4.06c	1136.66	-0.346933	0.290402	-1.19467	0.232217	0.868302
gene:SPAC5H10.07	17.7788	0.460922	0.381771	1.20733	0.227307	0.868302
gene:SPAP32A8.02	1477.92	-0.353582	0.296078	-1.19422	0.232392	0.868302
gene:SPAPB17E12.11	1673.3	-0.342474	0.286421	-1.1957	0.231814	0.868302
gene:SPAPB18E9.02c	1183.76	-0.358771	0.29945	-1.1981	0.230877	0.868302
gene:SPBC1289.04c	1570.46	-0.358786	0.298476	-1.20206	0.229342	0.868302
gene:SPBC12C2.01c	496.222	0.351703	0.293824	1.19698	0.231313	0.868302
gene:SPBC16A3.03c	1270.19	-0.356688	0.298278	-1.19583	0.231764	0.868302
gene:SPBC24C6.06	514.975	-0.395838	0.330019	-1.19944	0.230356	0.868302
gene:SPBC25D12.02c	1726.11	-0.346577	0.288578	-1.20098	0.229759	0.868302
gene:SPBC27.08c	61315.1	0.345733	0.287596	1.20215	0.229306	0.868302
gene:SPBC3B9.08c	896.023	0.360225	0.300558	1.19852	0.230714	0.868302
gene:SPBC428.14	1125	-0.344459	0.28496	-1.2088	0.226741	0.868302
gene:SPBC56F2.02	62424.8	0.372522	0.308789	1.2064	0.227664	0.868302
gene:SPBC8D2.10c	1671.11	0.379446	0.317279	1.19594	0.231721	0.868302
gene:SPBPB10D8.02c	540.851	-0.390965	0.326912	-1.19594	0.231722	0.868302
gene:SPCC1235.10c	871.068	-0.346878	0.288465	-1.2025	0.229172	0.868302
gene:SPCC24B10.03	79.3443	0.424377	0.353981	1.19887	0.230579	0.868302
gene:SPCC306.08c	5869.66	-0.374437	0.311458	-1.20221	0.229283	0.868302
gene:SPCC31H12.04c	2592	0.371043	0.310048	1.19673	0.231414	0.868302
gene:SPCC4G3.08	1335.65	-0.344129	0.286791	-1.19993	0.230167	0.868302
gene:SPCC74.04	952.056	-0.373783	0.310387	-1.20425	0.228494	0.868302
gene:SPBC14F5.12c	386.919	0.355526	0.298053	1.19283	0.232936	0.869314
gene:SPBC36.09	930.675	0.344536	0.289134	1.19162	0.233412	0.869314
gene:SPBC3B9.18c	683.929	0.358592	0.300717	1.19246	0.233081	0.869314
gene:SPBC409.07c	3305.71	-0.36551	0.306965	-1.19072	0.233764	0.869314
gene:SPBC713.04c	1089.99	0.375432	0.315295	1.19073	0.233759	0.869314
gene:SPCC645.03c	1444.13	-0.353263	0.296509	-1.19141	0.233494	0.869314
gene:SPBC16A3.02c	2200.47	-0.364463	0.306226	-1.19018	0.233977	0.869458
gene:SPAC1039.08	181.324	0.379126	0.319757	1.18567	0.235753	0.869598
gene:SPAC13G6.08	31.9456	0.449688	0.380317	1.1824	0.237046	0.869598
gene:SPAC16E8.15	2627.24	0.359973	0.304452	1.18236	0.237061	0.869598
gene:SPAC18G6.02c	296.549	0.362981	0.307061	1.18211	0.237161	0.869598
gene:SPAC3A11.06	386.492	-0.406629	0.342792	-1.18623	0.235533	0.869598
gene:SPBC16H5.13	639.576	-0.351553	0.29702	-1.1836	0.236573	0.869598
gene:SPBC3D6.12	1144.15	0.35693	0.301944	1.18211	0.237163	0.869598
gene:SPBC577.02	22368.2	0.364475	0.30792	1.18367	0.236544	0.869598
gene:SPBC691.05c	1405.18	-0.345075	0.290904	-1.18621	0.235538	0.869598
gene:SPBC9B6.06	866.117	-0.366343	0.309022	-1.18549	0.235823	0.869598
gene:SPCC1322.03	700.847	-0.380693	0.321313	-1.18481	0.236095	0.869598
gene:SPCC1442.03	611.128	0.374914	0.315151	1.18963	0.234191	0.869598
gene:SPCC1827.04	550.647	0.356442	0.301216	1.18334	0.236673	0.869598
gene:SPCC1919.12c	939.005	-0.35894	0.303431	-1.18294	0.236834	0.869598
gene:SPCC330.09	686.684	0.354588	0.298396	1.18831	0.23471	0.869598
gene:SPCC576.14	3487.49	0.36023	0.304407	1.18338	0.236658	0.869598
gene:SPCC645.04	982.888	-0.354676	0.29968	-1.18352	0.236604	0.869598
gene:SPCC970.11c	138.509	-0.430613	0.364159	-1.18248	0.237013	0.869598
gene:SPBC15D4.07c	646.01	-0.373924	0.316835	-1.18019	0.237926	0.871111
gene:SPCC1529.01	1024.63	-0.410355	0.347579	-1.18061	0.237757	0.871111
gene:SPAC23D3.02	1032.96	0.340498	0.288829	1.17889	0.238441	0.872301
gene:SPAC343.06c	1381.05	-0.403735	0.342609	-1.17841	0.238632	0.872301
gene:SPBC56F2.06	1411.06	-0.366502	0.31111	-1.17805	0.238778	0.872301
gene:SPAC821.10c	2995.02	0.335661	0.285282	1.17659	0.239359	0.873141
gene:SPBC2D10.07c	611.747	0.349111	0.296645	1.17686	0.23925	0.873141
gene:SPAC15E1.06	612.808	0.353566	0.300836	1.17528	0.239884	0.874122
gene:SPAC23H4.08	653.164	0.345105	0.2938	1.17462	0.240145	0.874122
gene:SPBC800.13	332.179	-0.369216	0.314334	-1.1746	0.240155	0.874122
gene:SPAC15E1.02c	905.516	-0.3878	0.331697	-1.16914	0.242348	0.875133
gene:SPAC16E8.08	303.259	-0.37402	0.321081	-1.16488	0.244068	0.875133
gene:SPAC1805.11c	83274.1	0.338289	0.290882	1.16298	0.244839	0.875133
gene:SPAC26A3.08	5396.6	0.347512	0.298056	1.16593	0.243642	0.875133
gene:SPAC4G9.12	3036.27	-0.363591	0.312144	-1.16482	0.244093	0.875133
gene:SPAC57A10.09c	4891.29	-0.352921	0.303099	-1.16437	0.244273	0.875133
gene:SPAC823.11	2641.14	-0.358528	0.30635	-1.17032	0.241871	0.875133
gene:SPAC8C9.16c	645.76	-0.402437	0.345	-1.16648	0.24342	0.875133
gene:SPAPB1E7.04c	7133.25	0.342955	0.294919	1.16288	0.244879	0.875133
gene:SPBC14F5.06	5730.5	0.363757	0.312248	1.16496	0.244035	0.875133
gene:SPBC1604.14c	1606.28	-0.352728	0.301632	-1.1694	0.242243	0.875133
gene:SPBC1604.18c	74.2244	0.404469	0.345883	1.16938	0.24225	0.875133
gene:SPBC1685.10	18993.9	0.377729	0.322535	1.17113	0.241547	0.875133
gene:SPBC16C6.04	343.582	-0.391535	0.33482	-1.16939	0.242247	0.875133
gene:SPBC16E9.19	377.405	0.358489	0.306983	1.16778	0.242895	0.875133
gene:SPBC1703.01c	516.1	0.350769	0.301576	1.16312	0.244781	0.875133
gene:SPBC1703.14c	837.008	0.337849	0.290609	1.16256	0.245009	0.875133
gene:SPBC18E5.05c	253.417	-0.361286	0.310595	-1.16321	0.244746	0.875133
gene:SPBC23E6.04c	2000.57	0.354963	0.303602	1.16917	0.242334	0.875133
gene:SPBC25D12.05	1161.01	0.332376	0.285698	1.16338	0.244675	0.875133
gene:SPBC32F12.11	855685	0.340661	0.29201	1.16661	0.24337	0.875133
gene:SPBC365.11	931.21	0.35733	0.306378	1.1663	0.243491	0.875133
gene:SPBC8E4.01c	2134.8	0.409618	0.350836	1.16755	0.242988	0.875133
gene:SPBP4H10.12	548.267	-0.354259	0.30389	-1.16575	0.243717	0.875133
gene:SPCC1223.13	1588.98	-0.360867	0.309611	-1.16555	0.243796	0.875133
gene:SPCC794.02	287.833	-0.355711	0.303656	-1.17143	0.241427	0.875133
gene:SPAC3A12.18	6085.94	-0.325746	0.280405	-1.1617	0.245358	0.87575
gene:SPBC18H10.09	244.374	-0.371297	0.319991	-1.16034	0.245912	0.876
gene:SPBC27B12.07	568.199	0.347538	0.299475	1.16049	0.24585	0.876
gene:SPBC27B12.09c	295.152	-0.359326	0.309819	-1.15979	0.246133	0.876
gene:SPBC4C3.08	43.8336	0.424928	0.366281	1.16011	0.246002	0.876
gene:SPAP27G11.04c	784.787	0.347926	0.300271	1.15871	0.246576	0.876322
gene:SPCC4G3.15c	1473.99	0.343408	0.29632	1.15891	0.246493	0.876322
gene:SPAC1006.05c	1485.11	-0.330215	0.285822	-1.15532	0.24796	0.876465
gene:SPAC1039.10	57.0201	-0.423107	0.366829	-1.15342	0.248739	0.876465
gene:SPAC11E3.05	812.387	-0.351143	0.303896	-1.15547	0.247897	0.876465
gene:SPAC1F8.04c	55.8257	-0.419168	0.363526	-1.15306	0.248885	0.876465
gene:SPAC26A3.12c	1689.32	0.356517	0.308376	1.15611	0.247636	0.876465
gene:SPAC607.09c	469.439	-0.402542	0.348858	-1.15389	0.248547	0.876465
gene:SPAPYUG7.06	94.7831	-0.391798	0.338441	-1.15765	0.247005	0.876465
gene:SPBC1271.07c	227.128	0.365093	0.315724	1.15637	0.247531	0.876465
gene:SPBC1347.03	39.8154	0.427881	0.369648	1.15754	0.247053	0.876465
gene:SPBC1921.06c	935.608	-0.391402	0.339204	-1.15388	0.248548	0.876465
gene:SPBC3B9.22c	293.609	0.355348	0.307346	1.15618	0.247607	0.876465
gene:SPBC839.02	1401.51	-0.377676	0.327439	-1.15342	0.248736	0.876465
gene:SPBP23A10.07	3004.9	0.353448	0.306545	1.15301	0.248908	0.876465
gene:SPAC1B3.06c	767.971	-0.375547	0.32617	-1.15138	0.249574	0.877088
gene:SPBC18E5.08	115.989	0.377934	0.328165	1.15166	0.249461	0.877088
gene:SPBC543.08	896.504	-0.348501	0.302705	-1.15129	0.249614	0.877088
gene:SPAC1952.05	401.713	0.342076	0.297387	1.15027	0.250032	0.877936
gene:SPAC1006.01	3049.92	-0.33019	0.288297	-1.14531	0.252081	0.878705
gene:SPAC1A6.07	5480.19	-0.342574	0.298828	-1.14639	0.251634	0.878705
gene:SPAC23A1.07	357.201	0.348428	0.304237	1.14525	0.252105	0.878705
gene:SPAC29A4.16	10940.8	-0.344695	0.300203	-1.14821	0.250882	0.878705
gene:SPAC3A11.14c	373.545	0.354448	0.309257	1.14613	0.251743	0.878705
gene:SPAC3H5.13	144.053	0.369276	0.322208	1.14608	0.251761	0.878705
gene:SPAC458.05	737.163	-0.347884	0.303374	-1.14672	0.251498	0.878705
gene:SPAC4D7.14	569.502	0.338908	0.296027	1.14485	0.25227	0.878705
gene:SPAC57A7.08	2972.9	-0.347745	0.303812	-1.14461	0.252371	0.878705
gene:SPAC6G9.04	412.504	0.368541	0.321471	1.14642	0.25162	0.878705
gene:SPBP4H10.13	12418.3	0.348342	0.303613	1.14732	0.251249	0.878705
gene:SPCC4B3.09c	1976.65	0.331624	0.289246	1.14651	0.251584	0.878705
gene:SPAC13G6.04	949.853	0.359857	0.315074	1.14214	0.253398	0.879469
gene:SPAC22E12.02	468.3	0.340706	0.298466	1.14152	0.253652	0.879469
gene:SPAC3A11.04	298.429	-0.362963	0.317479	-1.14327	0.252927	0.879469
gene:SPBC21B10.04c	1514.36	0.344051	0.301276	1.14198	0.253462	0.879469
gene:SPBC646.08c	2663.31	-0.333943	0.29212	-1.14317	0.252968	0.879469
gene:SPCC338.06c	680.426	-0.33897	0.296867	-1.14182	0.253527	0.879469
gene:SPAC1F3.09	2545.27	-0.356107	0.312371	-1.14002	0.25428	0.880921
gene:SPCC576.09	62116.7	0.354261	0.310846	1.13967	0.254425	0.880921
gene:SPAC11D3.14c	454.515	0.369568	0.325839	1.1342	0.256709	0.881723
gene:SPAC144.14	356.765	-0.371648	0.326806	-1.13722	0.255448	0.881723
gene:SPAC3F10.02c	921.651	-0.332484	0.293108	-1.13434	0.256651	0.881723
gene:SPAC688.03c	161.46	0.366777	0.323077	1.13526	0.256265	0.881723
gene:SPAPJ760.02c	4800.06	-0.337291	0.297428	-1.13402	0.256785	0.881723
gene:SPBC19C7.03	2203.52	-0.336952	0.297036	-1.13438	0.256635	0.881723
gene:SPBC27B12.03c	1199.11	0.378617	0.333381	1.13569	0.256087	0.881723
gene:SPBC30B4.04c	1818.18	-0.348552	0.306871	-1.13583	0.256029	0.881723
gene:SPBC32H8.03	4770.23	-0.321538	0.283163	-1.13552	0.256157	0.881723
gene:SPCC584.11c	5348.65	-0.324535	0.285199	-1.13792	0.255153	0.881723
gene:SPCC737.06c	732.054	0.333823	0.293906	1.13581	0.256034	0.881723
gene:SPCPB1C11.03	511.618	0.337103	0.296477	1.13703	0.255525	0.881723
gene:SPAC23C4.15	1176.92	0.329259	0.290544	1.13325	0.257108	0.882067
gene:SPBC8E4.05c	56.2292	0.418873	0.369722	1.13294	0.25724	0.882067
gene:SPAC1783.07c	2376.36	-0.32449	0.286906	-1.131	0.258057	0.883319
gene:SPBC32F12.09	718.804	-0.381111	0.33683	-1.13147	0.257859	0.883319
gene:SPMIT.10	26.0887	-0.434185	0.383962	-1.1308	0.258138	0.883319
gene:SPAC13C5.06c	480.451	-0.344994	0.30579	-1.12821	0.259232	0.884098
gene:SPAC27E2.05	1274.59	-0.345242	0.306024	-1.12815	0.259255	0.884098
gene:SPAC630.10	482.636	0.338323	0.299677	1.12896	0.258915	0.884098
gene:SPBC106.08c	65.4913	0.409997	0.363325	1.12846	0.259127	0.884098
gene:SPCPB16A4.06c	556.381	-0.37371	0.331218	-1.12829	0.259198	0.884098
gene:SPBC24C6.08c	710.377	-0.331531	0.293984	-1.12772	0.25944	0.884123
gene:SPBP8B7.07c	433.191	-0.338519	0.301009	-1.12461	0.260752	0.887987
gene:SPAP8A3.10	571.9	0.330103	0.293688	1.12399	0.261016	0.888278
gene:SPBC14C8.03	5914.29	-0.318	0.283048	-1.12349	0.261231	0.8884
gene:SPAC23A1.18c	1340.27	-0.356377	0.317382	-1.12287	0.261494	0.88866
gene:SPAC637.03	5943.58	-0.374004	0.333324	-1.12204	0.261844	0.88866
gene:SPBC23E6.08	1109.26	-0.36045	0.321193	-1.12222	0.261769	0.88866
gene:SPAC2H10.02c	705.946	-0.346439	0.310496	-1.11576	0.264525	0.888722
gene:SPAC4D7.01c	689.844	-0.344337	0.308581	-1.11587	0.264477	0.888722
gene:SPAC4F8.01	1700.61	0.324317	0.289493	1.12029	0.26259	0.888722
gene:SPAC5D6.06c	233.257	-0.344191	0.308518	-1.11563	0.264582	0.888722
gene:SPAC664.05	173471	0.322802	0.288319	1.1196	0.262884	0.888722
gene:SPAP11E10.02c	895.721	-0.38168	0.342219	-1.11531	0.264717	0.888722
gene:SPBC12C2.12c	2082.54	0.329817	0.294239	1.12092	0.262323	0.888722
gene:SPBC1706.03	438.034	-0.341579	0.305374	-1.11856	0.263328	0.888722
gene:SPBC3E7.15c	2374.66	-0.349649	0.31358	-1.11502	0.26484	0.888722
gene:SPBC3H7.03c	5928.25	-0.323935	0.289454	-1.11912	0.263087	0.888722
gene:SPCC1393.08	17009.4	0.374644	0.335608	1.11631	0.264288	0.888722
gene:SPCC364.05	241.756	-0.351833	0.314653	-1.11816	0.263498	0.888722
gene:SPCC576.17c	583.572	-0.375235	0.334794	-1.12079	0.262376	0.888722
gene:SPCC584.05	1512.33	-0.322664	0.289415	-1.11488	0.264901	0.888722
gene:SPCC622.09	34933.4	-0.337667	0.302846	-1.11498	0.26486	0.888722
gene:SPCC663.02	427.359	-0.351261	0.314489	-1.11692	0.264027	0.888722
gene:SPCC736.12c	1847.34	-0.348919	0.312584	-1.11624	0.26432	0.888722
gene:SPAC1834.05	1817.16	-0.341697	0.307558	-1.111	0.266568	0.888917
gene:SPBC14F5.03c	1890.07	0.388636	0.34911	1.11322	0.265615	0.888917
gene:SPBC19C2.05	923.032	-0.389638	0.350623	-1.11128	0.26645	0.888917
gene:SPBC646.11	5082.65	0.347037	0.311589	1.11376	0.26538	0.888917
gene:SPBC83.06c	418.249	-0.332901	0.299112	-1.11296	0.265724	0.888917
gene:SPBP22H7.07	1798.19	0.328257	0.29546	1.111	0.266567	0.888917
gene:SPBP22H7.08	58819	0.330805	0.297145	1.11328	0.265589	0.888917
gene:SPBP4H10.07	904.679	-0.349065	0.314101	-1.11132	0.266432	0.888917
gene:SPCC191.08	497.178	0.329934	0.296574	1.11249	0.265929	0.888917
gene:SPAC3G6.08	362.439	0.369694	0.333028	1.1101	0.266956	0.889019
gene:SPAC56F8.13	70.7488	-0.408161	0.367664	-1.11015	0.266936	0.889019
gene:SPBC947.08c	829.324	-0.349823	0.315444	-1.10899	0.267435	0.890019
gene:SPAC2C4.07c	709.096	-0.354083	0.319537	-1.10811	0.267813	0.89068
gene:SPCC663.05c	1234.8	-0.322418	0.291395	-1.10646	0.268526	0.892454
gene:SPAC29A4.06c	543.871	-0.341135	0.308446	-1.10598	0.268736	0.892556
gene:SPBC409.09c	324.761	-0.369657	0.334478	-1.10518	0.269083	0.89311
gene:SPAC3F10.15c	738.822	0.345017	0.312388	1.10445	0.269397	0.893558
gene:SPBC1921.05	5480.03	-0.344003	0.311704	-1.10362	0.269757	0.894155
gene:SPAC6F6.01	431.566	-0.329868	0.299057	-1.10303	0.270015	0.894413
gene:SPCC61.01c	587.734	-0.324916	0.294729	-1.10242	0.270277	0.894686
gene:SPAC1687.02	572.468	-0.321483	0.292101	-1.10059	0.271076	0.894714
gene:SPAC22F3.04	9.82739	-0.396139	0.360016	-1.10034	0.271185	0.894714
gene:SPAC57A10.02	2186.1	-0.331845	0.301418	-1.10095	0.270919	0.894714
gene:SPBC1348.12	66.1805	0.399205	0.362707	1.10063	0.27106	0.894714
gene:SPBP16F5.08c	2436.07	0.31163	0.282953	1.10135	0.270745	0.894714
gene:SPBC119.18	367.461	0.345298	0.314051	1.09949	0.271552	0.895331
gene:SPACUNK4.08	660.403	-0.331691	0.301861	-1.09882	0.271846	0.895705
gene:SPAC1071.01c	1511.62	-0.31489	0.288232	-1.09249	0.274619	0.895973
gene:SPAC15A10.09c	1167.52	-0.356651	0.325923	-1.09428	0.273832	0.895973
gene:SPAC16.04	1638.81	0.354634	0.324008	1.09452	0.273726	0.895973
gene:SPAC25B8.04c	957.954	-0.340576	0.310693	-1.09618	0.272999	0.895973
gene:SPAC2E1P3.04	3203.04	-0.308256	0.282953	-1.08942	0.275967	0.895973
gene:SPAC589.02c	294.875	-0.341716	0.313382	-1.09041	0.275531	0.895973
gene:SPAC630.05	1033.46	-0.353284	0.322986	-1.0938	0.274041	0.895973
gene:SPAC9.11	446.547	-0.337529	0.30891	-1.09264	0.27455	0.895973
gene:SPAP7G5.05	18794.2	-0.327305	0.298261	-1.09738	0.272475	0.895973
gene:SPBC106.04	3248.91	-0.324804	0.296257	-1.09636	0.272922	0.895973
gene:SPBC1709.13c	505.435	-0.320508	0.293322	-1.09269	0.274532	0.895973
gene:SPBC26H8.02c	3191.17	-0.328294	0.301308	-1.08957	0.275904	0.895973
gene:SPBC2D10.13	107.752	0.362951	0.332626	1.09117	0.2752	0.895973
gene:SPBC36B7.05c	276.283	-0.368135	0.337004	-1.09238	0.274668	0.895973
gene:SPBC3B9.12	255.22	-0.355558	0.326239	-1.08987	0.27577	0.895973
gene:SPBC428.13c	473.381	-0.333531	0.305805	-1.09067	0.275419	0.895973
gene:SPBC530.06c	1073.01	-0.326815	0.300055	-1.08919	0.276072	0.895973
gene:SPBC582.03	4182.61	-0.31998	0.292175	-1.09517	0.273444	0.895973
gene:SPBP8B7.04	44.683	0.39863	0.365325	1.09117	0.275199	0.895973
gene:SPCC1259.02c	5449.46	-0.365626	0.334778	-1.09215	0.274769	0.895973
gene:SPCC1259.06	572.359	-0.356347	0.325519	-1.0947	0.273646	0.895973
gene:SPCC663.01c	6108.33	-0.325688	0.297388	-1.09516	0.273446	0.895973
gene:SPCC777.05	1609.4	-0.324021	0.295145	-1.09784	0.272276	0.895973
gene:SPAC1687.21	2091.34	0.320722	0.294822	1.08785	0.276661	0.897299
gene:SPCC1795.06	80.825	-0.380168	0.349681	-1.08718	0.276956	0.897668
gene:SPAC1F12.05	785.273	-0.327713	0.30173	-1.08612	0.277428	0.898613
gene:SPAC31G5.09c	171.445	-0.357258	0.329286	-1.08495	0.277945	0.899202
gene:SPBC16G5.06	1410.7	-0.351359	0.323866	-1.08489	0.277971	0.899202
gene:SPBC19C2.02	261.628	0.336899	0.311132	1.08282	0.278889	0.901585
gene:SPAC17H9.06c	479.867	0.320405	0.296252	1.08153	0.279463	0.902613
gene:SPBC19C2.14	950.466	0.3326	0.307821	1.0805	0.279921	0.902613
gene:SPBC83.01	3729.85	-0.307803	0.284698	-1.08116	0.279627	0.902613
gene:SPCC417.16	10914	-0.326809	0.302469	-1.08047	0.279934	0.902613
gene:SPAC13A11.06	231.013	-0.347672	0.322435	-1.07827	0.280912	0.902842
gene:SPAC3A11.10c	3259.2	-0.360117	0.33377	-1.07894	0.280616	0.902842
gene:SPAC5D6.05	845.532	0.314908	0.292031	1.07834	0.280884	0.902842
gene:SPBC2D10.16	143.074	0.348514	0.322864	1.07945	0.280389	0.902842
gene:SPCC1020.07	900.085	-0.317357	0.294044	-1.07928	0.280461	0.902842
gene:SPAC22A12.04c	40284.1	0.337306	0.313057	1.07746	0.281276	0.903425
gene:SPAC11E3.15	32335.8	0.330056	0.306665	1.07628	0.281804	0.903608
gene:SPAC22F3.03c	349.601	0.325505	0.302483	1.07611	0.281878	0.903608
gene:SPCP1E11.11	1586.86	0.33788	0.313951	1.07622	0.281829	0.903608
gene:SPAC25B8.01	729.494	-0.352052	0.327337	-1.0755	0.282149	0.903896
gene:SPAC222.03c	1593.86	0.322184	0.299936	1.07418	0.282744	0.904634
gene:SPAC4D7.09	3042.41	0.337328	0.313936	1.07451	0.282594	0.904634
gene:SPAC1F3.05	2764.32	-0.304151	0.283719	-1.07201	0.283715	0.904675
gene:SPAC22H10.09	296.131	0.336337	0.31383	1.07172	0.283848	0.904675
gene:SPBC15C4.01c	590.774	0.33489	0.31233	1.07223	0.283616	0.904675
gene:SPBC17G9.02c	890.599	0.314623	0.293279	1.07278	0.283372	0.904675
gene:SPBC1E8.03c	490.068	-0.325078	0.303316	-1.07175	0.283834	0.904675
gene:SPCC16A11.07	430.893	-0.318604	0.296983	-1.0728	0.28336	0.904675
gene:SPAC27D7.07c	1260.5	0.322608	0.301665	1.06943	0.284878	0.905272
gene:SPAC27D7.08c	290.724	0.326402	0.305256	1.06927	0.284946	0.905272
gene:SPBC19G7.03c	7987.27	0.326032	0.304856	1.06946	0.284862	0.905272
gene:SPBC839.04	40343.5	0.323977	0.302548	1.07083	0.284247	0.905272
gene:SPCC1739.07	738.593	0.321844	0.300828	1.06986	0.284682	0.905272
gene:SPAC11G7.05c	289.162	0.338504	0.319248	1.06032	0.289	0.905665
gene:SPAC1296.06	366.426	0.319545	0.300365	1.06385	0.287395	0.905665
gene:SPAC17G6.13	5210.95	-0.306691	0.288202	-1.06415	0.28726	0.905665
gene:SPAC1952.03	829.093	0.325826	0.305933	1.06502	0.286865	0.905665
gene:SPAC26F1.02	291.778	0.324144	0.305268	1.06183	0.288312	0.905665
gene:SPAC4D7.11	1078.76	-0.317381	0.299524	-1.05962	0.289319	0.905665
gene:SPAC607.03c	7078.74	0.330749	0.311269	1.06258	0.287972	0.905665
gene:SPBC1198.01	475.684	-0.362296	0.339272	-1.06786	0.285582	0.905665
gene:SPBC12C2.03c	1370.49	-0.331243	0.311725	-1.06262	0.287956	0.905665
gene:SPBC17G9.13c	557.986	-0.359447	0.33931	-1.05935	0.289441	0.905665
gene:SPBC29A3.09c	2426.93	0.347332	0.326653	1.0633	0.287644	0.905665
gene:SPBC2F12.04	37032.6	0.320483	0.300267	1.06733	0.285825	0.905665
gene:SPBC31F10.12	1423.27	0.315438	0.295755	1.06655	0.286174	0.905665
gene:SPBC336.11	1080.69	0.311316	0.293253	1.0616	0.288419	0.905665
gene:SPBC3B9.05	418.863	0.342514	0.320585	1.0684	0.285338	0.905665
gene:SPBC3E7.04c	476.364	-0.347001	0.327235	-1.0604	0.288961	0.905665
gene:SPBC4F6.17c	3372.71	-0.32822	0.30887	-1.06265	0.287942	0.905665
gene:SPBC776.08c	563.579	0.329779	0.309929	1.06405	0.287308	0.905665
gene:SPBC8D2.09c	122.712	0.354187	0.333907	1.06074	0.288809	0.905665
gene:SPBP16F5.06	426.668	0.344578	0.323066	1.06659	0.286158	0.905665
gene:SPCC1682.11c	813.706	-0.329021	0.308411	-1.06683	0.28605	0.905665
gene:SPCC24B10.08c	766.046	-0.316412	0.298131	-1.06132	0.288544	0.905665
gene:SPCC297.05	1893.62	-0.312423	0.29479	-1.05982	0.289228	0.905665
gene:SPCP1E11.09c	12000.3	0.329867	0.309554	1.06562	0.286596	0.905665
gene:SPBC83.11	1737.62	-0.346373	0.327101	-1.05892	0.289637	0.905708
gene:SPCC794.11c	3940.2	-0.304781	0.288065	-1.05803	0.290042	0.906404
gene:SPAPB18E9.01	467.083	0.318295	0.301176	1.05684	0.290585	0.906975
gene:SPCC1840.12	38.0439	-0.393254	0.372108	-1.05683	0.29059	0.906975
gene:SPBC14C8.02	2536.56	0.341537	0.323897	1.05446	0.291671	0.908428
gene:SPBC18E5.14c	118.285	0.348714	0.330782	1.05421	0.291786	0.908428
gene:SPBC30B4.06c	553.965	0.30889	0.292836	1.05482	0.291508	0.908428
gene:SPCC18.10	989.452	0.321206	0.304595	1.05453	0.291639	0.908428
gene:SPAC24H6.06	405.288	-0.321893	0.305484	-1.05371	0.292014	0.908492
gene:SPBC14F5.11c	1684.64	-0.317372	0.301419	-1.05293	0.292375	0.908492
gene:SPBC16E9.07	148.741	0.343763	0.326398	1.0532	0.292248	0.908492
gene:SPBC17A3.07	5182.89	0.304038	0.288852	1.05257	0.292537	0.908492
gene:SPBC12C2.07c	12211.6	-0.305712	0.290653	-1.05181	0.292888	0.908572
gene:SPBC2D10.18	1047.69	-0.329563	0.313357	-1.05172	0.292929	0.908572
gene:SPAC13G7.06	1597.02	0.319607	0.304369	1.05007	0.293687	0.908963
gene:SPAC14C4.01c	872.413	-0.303792	0.289589	-1.04905	0.294157	0.908963
gene:SPAC23G3.02c	1221.53	-0.313306	0.299107	-1.04747	0.294883	0.908963
gene:SPAP14E8.05c	644.332	-0.314004	0.298856	-1.05069	0.293403	0.908963
gene:SPAP27G11.13c	782.724	0.322938	0.307478	1.05028	0.29359	0.908963
gene:SPAPB17E12.06	184.7	-0.330061	0.314568	-1.04925	0.294062	0.908963
gene:SPBC1778.01c	13919.7	0.331398	0.316194	1.04808	0.2946	0.908963
gene:SPBC19C2.08	315.477	0.320902	0.306227	1.04792	0.294674	0.908963
gene:SPBC23G7.05	5614.82	0.316618	0.302015	1.04835	0.294477	0.908963
gene:SPCC1620.13	149.474	-0.346244	0.33043	-1.04786	0.294703	0.908963
gene:SPAC2F3.01	1106.1	-0.320347	0.306854	-1.04397	0.296498	0.909757
gene:SPBC146.13c	8701.42	-0.302068	0.288739	-1.04617	0.295485	0.909757
gene:SPBC16A3.19	359.567	0.312477	0.299372	1.04377	0.29659	0.909757
gene:SPBC1921.03c	494.746	0.306447	0.293112	1.0455	0.295794	0.909757
gene:SPBC4F6.13c	2460.79	0.338424	0.324023	1.04444	0.29628	0.909757
gene:SPBP35G2.03c	129.69	0.339237	0.325019	1.04374	0.296604	0.909757
gene:SPCC188.14	659.852	-0.350865	0.335616	-1.04544	0.295822	0.909757
gene:SPCC61.05	671.299	-0.309931	0.296837	-1.04411	0.296434	0.909757
gene:SPAC15F9.02	1146.44	0.303865	0.291894	1.04101	0.29787	0.910086
gene:SPAC17C9.06	1178.64	-0.297171	0.28551	-1.04084	0.297949	0.910086
gene:SPAC31F12.01	1638.99	-0.326117	0.313336	-1.04079	0.297973	0.910086
gene:SPACUNK4.19	22.2583	-0.399839	0.384089	-1.04101	0.297872	0.910086
gene:SPBC11B10.03	340.533	0.3296	0.316549	1.04123	0.297771	0.910086
gene:SPBC24C6.11	1685.55	0.303099	0.291232	1.04075	0.297993	0.910086
gene:SPBC530.14c	1671.3	-0.299829	0.287625	-1.04243	0.297214	0.910086
gene:SPAC25G10.02	50.584	-0.387692	0.372725	-1.04016	0.298267	0.910365
gene:SPAC1002.18	4232.91	-0.357713	0.344354	-1.0388	0.2989	0.911177
gene:SPAC30C2.07	1452.85	-0.306724	0.295185	-1.03909	0.298763	0.911177
gene:SPAC15A10.05c	253.923	-0.324775	0.314133	-1.03388	0.301193	0.91264
gene:SPAC15E1.05c	752.638	0.325134	0.314795	1.03285	0.301676	0.91264
gene:SPAC1751.02c	504.825	0.309051	0.299249	1.03276	0.301718	0.91264
gene:SPAC1F7.13c	148350	0.313444	0.303123	1.03405	0.301114	0.91264
gene:SPAC222.14c	1016.13	-0.339923	0.328407	-1.03507	0.300637	0.91264
gene:SPBC1198.06c	1230.44	-0.297706	0.28768	-1.03485	0.300738	0.91264
gene:SPBC11C11.01	729.356	0.299708	0.289418	1.03556	0.30041	0.91264
gene:SPBC1711.10c	1682.81	-0.296365	0.286468	-1.03455	0.300881	0.91264
gene:SPBC1773.08c	125.502	-0.341289	0.330245	-1.03344	0.301396	0.91264
gene:SPBC25B2.06c	526.685	0.310186	0.300377	1.03265	0.301766	0.91264
gene:SPCC31H12.03c	3825.64	-0.304948	0.294509	-1.03544	0.300462	0.91264
gene:SPCC63.04	1138.91	-0.309356	0.298242	-1.03726	0.299613	0.91264
gene:SPCP31B10.02	256.065	0.32136	0.310522	1.0349	0.300714	0.91264
gene:SPAC6F6.12	1004.35	-0.300053	0.290917	-1.0314	0.302352	0.91265
gene:SPBC1709.16c	465.269	-0.312575	0.30305	-1.03143	0.302339	0.91265
gene:SPCC1620.05	522.399	0.303767	0.294506	1.03145	0.302331	0.91265
gene:SPCC777.02	1477.31	-0.29584	0.286923	-1.03108	0.302503	0.91265
gene:SPAC1006.06	1720.52	-0.315684	0.306606	-1.02961	0.303194	0.913418
gene:SPAC17A5.10	844.437	-0.321303	0.313275	-1.02563	0.305068	0.913418
gene:SPAC1F8.08	192.228	0.325771	0.316849	1.02816	0.303875	0.913418
gene:SPAC27E2.02	785.441	0.297882	0.289418	1.02925	0.303364	0.913418
gene:SPAC328.04	1324.22	-0.334511	0.325935	-1.02631	0.304745	0.913418
gene:SPAC3G6.05	801.576	-0.31152	0.302826	-1.02871	0.303615	0.913418
gene:SPAC664.04c	25156.8	0.308909	0.30124	1.02546	0.305146	0.913418
gene:SPAC6B12.08	218.046	-0.319445	0.311379	-1.0259	0.304937	0.913418
gene:SPBC19C7.09c	1085.1	-0.297851	0.290176	-1.02645	0.304679	0.913418
gene:SPBC2F12.15c	617.957	-0.314088	0.305911	-1.02673	0.304548	0.913418
gene:SPBC3D6.11c	482.968	-0.315955	0.307761	-1.02663	0.304596	0.913418
gene:SPBC887.13c	540.241	0.305484	0.297828	1.02571	0.305029	0.913418
gene:SPCC970.02	462.462	0.313765	0.304872	1.02917	0.3034	0.913418
gene:SPAC1B2.02c	1469.78	0.292692	0.285738	1.02434	0.305676	0.913904
gene:SPAC3G9.13c	696.069	-0.301677	0.294433	-1.0246	0.305551	0.913904
gene:SPAC24C9.11	373.882	0.327133	0.319883	1.02266	0.306468	0.914072
gene:SPAC25G10.06	10563.1	0.313775	0.306614	1.02336	0.30614	0.914072
gene:SPAC2G11.05c	88.2333	0.346771	0.338979	1.02299	0.306315	0.914072
gene:SPAPB1A10.11c	305.229	0.319519	0.312405	1.02277	0.306415	0.914072
gene:SPAC27D7.06	2134.23	0.302342	0.296054	1.02124	0.30714	0.914431
gene:SPAC3H1.12c	689.51	-0.316394	0.309729	-1.02152	0.307009	0.914431
gene:SPBC15D4.01c	829.785	-0.337011	0.329846	-1.02172	0.306912	0.914431
gene:SPAC13A11.04c	575.85	0.299359	0.293617	1.01956	0.307939	0.914619
gene:SPAC23H3.11c	499.108	0.305193	0.299002	1.02071	0.307394	0.914619
gene:SPAC27E2.04c	41.8748	0.374964	0.367733	1.01966	0.307887	0.914619
gene:SPCC18B5.05c	373.817	-0.324727	0.318305	-1.02018	0.307645	0.914619
gene:SPBC20F10.06	253.858	0.319446	0.313452	1.01912	0.308145	0.914684
gene:SPBC23E6.03c	334.669	-0.331919	0.326111	-1.01781	0.308769	0.915266
gene:SPBC3H7.06c	776.885	0.297279	0.29208	1.0178	0.308773	0.915266
gene:SPCC1281.01	7300.05	-0.319865	0.314349	-1.01755	0.308893	0.915266
gene:SPAC9E9.04	4099.48	-0.337378	0.331744	-1.01698	0.309162	0.915406
gene:SPBC16E9.01c	1150.46	0.313065	0.307931	1.01667	0.309309	0.915406
gene:SPAC513.02	154.251	-0.38638	0.380378	-1.01578	0.309734	0.91612
gene:SPAC18B11.11	316.947	-0.315055	0.310618	-1.01429	0.310446	0.916239
gene:SPAC22H12.05c	392.198	-0.308667	0.304361	-1.01415	0.310511	0.916239
gene:SPAC23C4.12	905.77	-0.305881	0.301435	-1.01475	0.310224	0.916239
gene:SPBC25B2.07c	2129.78	-0.300886	0.296538	-1.01466	0.310267	0.916239
gene:SPBC29A3.03c	147.293	-0.336288	0.332057	-1.01274	0.311184	0.917121
gene:SPCC4G3.13c	1726.7	-0.30098	0.297188	-1.01276	0.311175	0.917121
gene:SPCP1E11.10	286.236	0.312566	0.308749	1.01236	0.311364	0.917121
gene:SPAC1A6.08c	64.0706	-0.35536	0.351422	-1.01121	0.311918	0.917124
gene:SPBC16E9.12c	2295.09	0.296596	0.293093	1.01195	0.311561	0.917124
gene:SPBC2G2.08	1440.34	0.32626	0.322565	1.01146	0.311799	0.917124
gene:SPBC947.12	246.802	-0.327912	0.324596	-1.01022	0.312392	0.917975
gene:SPAC17A2.13c	11791.9	-0.282191	0.279775	-1.00863	0.313151	0.91966
gene:SPAC227.05	600.917	0.303632	0.301307	1.00772	0.313591	0.919867
gene:SPBP19A11.07c	490.155	-0.305498	0.303135	-1.00779	0.313553	0.919867
gene:SPAC521.04c	1268.1	-0.297268	0.295222	-1.00693	0.313968	0.92043
gene:SPCC1672.07	1005.04	0.30816	0.306308	1.00605	0.314393	0.921134
gene:SPAC19E9.02	1634.14	0.287697	0.286188	1.00527	0.314765	0.921565
gene:SPAC25B8.20	102.481	0.337156	0.336003	1.00343	0.315653	0.921565
gene:SPAC4G8.08	536.133	0.297881	0.296683	1.00404	0.31536	0.921565
gene:SPBC115.01c	829.456	0.290485	0.289448	1.00358	0.315581	0.921565
gene:SPCC1753.03c	43.1048	-0.371019	0.369383	-1.00443	0.315171	0.921565
gene:SPCC622.07	80.3817	0.352834	0.351377	1.00414	0.315309	0.921565
gene:SPCP31B10.08c	28257.7	0.314506	0.31391	1.0019	0.316392	0.92318
gene:SPAC25G10.01	1809.48	-0.28344	0.283178	-1.00092	0.316863	0.923625
gene:SPAC30D11.06c	777.069	-0.303861	0.303613	-1.00082	0.316915	0.923625
gene:SPAC6G10.04c	3461.09	0.2982	0.29852	0.998929	0.317829	0.925345
gene:SPCC1682.09c	664.051	0.306847	0.307268	0.998631	0.317973	0.925345
gene:SPCC18B5.10c	319.961	0.312864	0.313352	0.998444	0.318064	0.925345
gene:SPBC2G2.02	2515.77	-0.315179	0.315895	-0.997731	0.31841	0.925447
gene:SPCC132.04c	469.103	-0.338032	0.338844	-0.997604	0.318472	0.925447
gene:SPCC330.12c	8750.9	-0.287325	0.289052	-0.994027	0.32021	0.929954
gene:SPAC1002.05c	308.129	-0.303115	0.30742	-0.985996	0.324135	0.931904
gene:SPAC12B10.04	543.685	0.291594	0.296907	0.982107	0.326047	0.931904
gene:SPAC15A10.08	765.648	0.301929	0.307482	0.981941	0.326129	0.931904
gene:SPAC17H9.09c	691.781	0.293145	0.296443	0.988876	0.322724	0.931904
gene:SPAC23H4.05c	48.4391	0.35901	0.364315	0.985439	0.324409	0.931904
gene:SPAC24C9.12c	114518	-0.287053	0.289908	-0.990154	0.322099	0.931904
gene:SPAC25H1.02	524.974	-0.339404	0.344727	-0.984559	0.324841	0.931904
gene:SPAC26H5.12	1146.14	-0.308223	0.313522	-0.983097	0.32556	0.931904
gene:SPAC31G5.17c	26405	0.294626	0.297634	0.989897	0.322225	0.931904
gene:SPAC3H1.01c	525.678	0.306768	0.310749	0.98719	0.32355	0.931904
gene:SPAC5D6.12	1847.71	-0.286571	0.288997	-0.991606	0.32139	0.931904
gene:SPAC8E11.01c	958.391	-0.283357	0.287359	-0.986074	0.324097	0.931904
gene:SPAC926.09c	19887.1	-0.332307	0.337679	-0.98409	0.325071	0.931904
gene:SPACUNK4.07c	3896.86	-0.32269	0.325507	-0.991347	0.321516	0.931904
gene:SPBC11C11.07	39329.1	0.302742	0.307637	0.984087	0.325073	0.931904
gene:SPBC146.05c	971.083	0.292701	0.2977	0.983208	0.325505	0.931904
gene:SPBC16D10.11c	35829.4	0.298177	0.302842	0.984596	0.324823	0.931904
gene:SPBC16G5.05c	9219.49	-0.276997	0.279415	-0.991347	0.321516	0.931904
gene:SPBC1734.07c	710.854	-0.292764	0.29807	-0.982199	0.326002	0.931904
gene:SPBC17A3.03c	997.98	-0.291019	0.296139	-0.982711	0.32575	0.931904
gene:SPBC17D1.05	5085.68	0.300316	0.305695	0.982404	0.325901	0.931904
gene:SPBC3B8.06	2369.29	-0.307729	0.310968	-0.989584	0.322378	0.931904
gene:SPBC428.05c	9002.98	-0.285068	0.287889	-0.990199	0.322077	0.931904
gene:SPCC1223.02	13.7235	-0.372598	0.378129	-0.985373	0.324441	0.931904
gene:SPCC1827.07c	256.883	-0.3005	0.305135	-0.984808	0.324718	0.931904
gene:SPCC18B5.11c	886.109	-0.300627	0.304208	-0.98823	0.32304	0.931904
gene:SPCC1902.01	4068.09	-0.299804	0.303344	-0.98833	0.322991	0.931904
gene:SPCC24B10.02c	1012.02	-0.305974	0.310372	-0.985828	0.324218	0.931904
gene:SPAC1002.15c	506.026	0.295315	0.302477	0.976322	0.328905	0.931938
gene:SPAC1142.06	2497.11	-0.277021	0.285648	-0.969799	0.332147	0.931938
gene:SPAC1250.03	603.135	-0.306305	0.315417	-0.971113	0.331492	0.931938
gene:SPAC13A11.03	52.5809	0.351567	0.362029	0.971102	0.331497	0.931938
gene:SPAC14C4.09	1801.02	0.311589	0.3177	0.980763	0.32671	0.931938
gene:SPAC16E8.09	598.911	-0.295405	0.302907	-0.975231	0.329446	0.931938
gene:SPAC17C9.10	1862.98	-0.275186	0.284191	-0.968312	0.332888	0.931938
gene:SPAC17G6.07c	640.478	0.288917	0.297515	0.971101	0.331498	0.931938
gene:SPAC19B12.09	685.562	0.29146	0.29969	0.972538	0.330783	0.931938
gene:SPAC1D4.06c	258.427	0.304203	0.311534	0.976466	0.328833	0.931938
gene:SPAC20G8.03	7546.09	-0.27254	0.281424	-0.968433	0.332828	0.931938
gene:SPAC20H4.07	523.047	0.296468	0.305961	0.968973	0.332559	0.931938
gene:SPAC212.06c	26.185	0.370344	0.381598	0.970508	0.331793	0.931938
gene:SPAC23C4.07	66.7971	0.36361	0.371721	0.978179	0.327986	0.931938
gene:SPAC24B11.12c	3086.34	-0.290442	0.299162	-0.970853	0.331621	0.931938
gene:SPAC31G5.02	682.046	0.293191	0.30204	0.970703	0.331696	0.931938
gene:SPAC343.21	109.687	0.322605	0.331534	0.973066	0.33052	0.931938
gene:SPAC3F10.09	1330.85	0.315616	0.322612	0.978312	0.32792	0.931938
gene:SPAC4G9.16c	45816.1	0.298089	0.306242	0.973377	0.330366	0.931938
gene:SPAC688.11	3654.39	-0.298093	0.305854	-0.974626	0.329746	0.931938
gene:SPAP27G11.06c	823.687	0.299448	0.3084	0.970972	0.331562	0.931938
gene:SPAPB1A10.16	587.401	-0.284831	0.292015	-0.975399	0.329362	0.931938
gene:SPBC16C6.05	2769.74	0.288117	0.295113	0.976293	0.328919	0.931938
gene:SPBC1711.12	1699.79	-0.288219	0.296919	-0.970699	0.331698	0.931938
gene:SPBC1773.05c	513.939	-0.318737	0.326385	-0.97657	0.328782	0.931938
gene:SPBC211.06	593.612	0.290251	0.29967	0.968569	0.33276	0.931938
gene:SPBC30D10.10c	1205.41	-0.309185	0.316545	-0.97675	0.328693	0.931938
gene:SPBC32H8.10	1757.8	-0.276964	0.285661	-0.969553	0.332269	0.931938
gene:SPBC36.03c	6865.39	0.34763	0.357512	0.972358	0.330873	0.931938
gene:SPBC4F6.09	1041.26	0.345289	0.355977	0.969975	0.332059	0.931938
gene:SPBP4H10.17c	732.472	-0.29987	0.308032	-0.973501	0.330304	0.931938
gene:SPBPB2B2.05	48.1298	-0.358887	0.367161	-0.977466	0.328338	0.931938
gene:SPCC24B10.10c	515.062	0.296443	0.302074	0.981358	0.326416	0.931938
gene:SPCC417.09c	992.717	-0.278488	0.285849	-0.974249	0.329933	0.931938
gene:SPCC622.01c	783.62	-0.287558	0.293498	-0.97976	0.327205	0.931938
gene:SPCPJ732.02c	1952.92	-0.274415	0.282772	-0.970447	0.331824	0.931938
gene:SPAC9E9.05	295.196	-0.321675	0.333108	-0.965677	0.334206	0.934995
gene:SPCC613.01	640.94	-0.299558	0.310302	-0.965376	0.334357	0.934995
gene:SPBC23E6.10c	1544.39	0.29004	0.300859	0.964042	0.335025	0.936338
gene:SPAC57A7.06	896.987	0.311719	0.323627	0.963202	0.335446	0.936977
gene:SPBC56F2.11	7478.03	0.268909	0.279289	0.962834	0.335631	0.936977
gene:SPAC1002.16c	113.268	0.32324	0.335998	0.96203	0.336034	0.937577
gene:SPAC2G11.10c	406.441	-0.292098	0.303885	-0.961212	0.336445	0.938198
gene:SPAC17A2.12	1448.58	-0.290371	0.30239	-0.960254	0.336928	0.938461
gene:SPBC17A3.08	700.642	0.291673	0.303664	0.96051	0.336799	0.938461
gene:SPBC29A3.04	153311	0.281903	0.29368	0.959899	0.337106	0.938461
gene:SPAC1687.06c	37458.4	0.287236	0.299575	0.958809	0.337655	0.938975
gene:SPBC725.02	1821.36	-0.296133	0.308864	-0.958782	0.337668	0.938975
gene:SPAC56F8.11	912.576	0.283139	0.295555	0.95799	0.338068	0.939036
gene:SPBP8B7.05c	3213.37	0.272695	0.284617	0.958112	0.338006	0.939036
gene:SPAC1805.13	50691.6	0.282193	0.294759	0.957368	0.338382	0.939158
gene:SPAC22F3.12c	201.102	-0.318115	0.333533	-0.953772	0.340199	0.939158
gene:SPAC23D3.01	633.958	-0.291016	0.304462	-0.955837	0.339154	0.939158
gene:SPAC24C9.04	682.971	0.298881	0.313406	0.953654	0.340259	0.939158
gene:SPAC3G9.12	490.974	-0.302116	0.317271	-0.952232	0.340979	0.939158
gene:SPAC5D6.02c	288.773	-0.313171	0.32879	-0.952495	0.340846	0.939158
gene:SPAC869.10c	526.845	-0.29103	0.305067	-0.953985	0.340091	0.939158
gene:SPBC12C2.08	1213.09	-0.293702	0.307301	-0.955748	0.3392	0.939158
gene:SPBC26H8.04c	629.695	-0.29445	0.30814	-0.955571	0.339289	0.939158
gene:SPBC29A10.08	41212.2	-0.270736	0.284409	-0.951926	0.341134	0.939158
gene:SPBC651.08c	776.68	0.306986	0.321924	0.953597	0.340288	0.939158
gene:SPCC1322.13	4418.73	0.272932	0.286597	0.952318	0.340936	0.939158
gene:SPCC1620.07c	736.885	-0.284884	0.298987	-0.95283	0.340676	0.939158
gene:SPCC4G3.17	1604.21	0.271436	0.285075	0.952154	0.341019	0.939158
gene:SPCC576.15c	969.653	-0.292293	0.306559	-0.953463	0.340355	0.939158
gene:SPCP25A2.02c	1087.39	-0.28958	0.304048	-0.952417	0.340886	0.939158
gene:SPBC25H2.16c	2925.61	-0.270746	0.284557	-0.951465	0.341369	0.939283
gene:SPCC1235.11	2233.42	0.282224	0.296844	0.950747	0.341733	0.939336
gene:SPCC962.03c	1888.27	-0.277072	0.291446	-0.950683	0.341766	0.939336
gene:SPAC30D11.08c	2014.75	-0.27632	0.291299	-0.94858	0.342834	0.941209
gene:SPAC4G8.13c	2288.49	-0.327388	0.345264	-0.948225	0.343015	0.941209
gene:SPCC825.04c	87.5974	0.330246	0.348031	0.9489	0.342672	0.941209
gene:SPAC57A10.12c	8289.31	0.276995	0.292545	0.946846	0.343717	0.942096
gene:SPCC4B3.02c	236.699	0.300778	0.317632	0.946937	0.343671	0.942096
gene:SPAC24H6.09	2676.12	-0.276769	0.292704	-0.945561	0.344372	0.942588
gene:SPBC12C2.10c	1999.22	-0.285966	0.302488	-0.945379	0.344466	0.942588
gene:SPBP22H7.09c	257.789	0.296216	0.31329	0.945499	0.344404	0.942588
gene:SPAC14C4.13	210.478	0.31159	0.329885	0.944541	0.344893	0.942645
gene:SPAC23C4.06c	562.658	0.277822	0.294695	0.942743	0.345812	0.942645
gene:SPAC644.12	1806.88	0.306668	0.324974	0.943668	0.345339	0.942645
gene:SPBC1773.09c	201.455	-0.307902	0.325956	-0.944611	0.344858	0.942645
gene:SPBC17G9.07	35590.7	0.284786	0.302082	0.942741	0.345813	0.942645
gene:SPBC36B7.02	676.028	-0.274202	0.290521	-0.943827	0.345258	0.942645
gene:SPBC577.13	711.992	-0.292719	0.31044	-0.942919	0.345723	0.942645
gene:SPAC21E11.05c	617.561	0.277406	0.2947	0.941319	0.346541	0.943083
gene:SPAC6F6.10c	4120.32	-0.272649	0.289431	-0.942019	0.346183	0.943083
gene:SPCP31B10.03c	357.662	0.288988	0.307005	0.941315	0.346543	0.943083
gene:SPAC1F5.07c	913.659	-0.27879	0.298064	-0.935335	0.349616	0.943787
gene:SPAC23A1.11	59942.3	0.273896	0.293725	0.932492	0.351082	0.943787
gene:SPAC25B8.09	389.283	-0.287136	0.306044	-0.938217	0.348133	0.943787
gene:SPAC26A3.09c	745.402	-0.296435	0.315523	-0.939503	0.347473	0.943787
gene:SPAC26F1.09	836.951	-0.284814	0.303617	-0.938069	0.348209	0.943787
gene:SPAC2C4.08	117.069	-0.311963	0.333473	-0.935496	0.349533	0.943787
gene:SPAC821.03c	3184.63	-0.262387	0.281046	-0.933609	0.350506	0.943787
gene:SPAPJ760.03c	9356.93	0.303302	0.325142	0.932827	0.350909	0.943787
gene:SPBC1105.08	1606.61	-0.266806	0.284359	-0.938272	0.348105	0.943787
gene:SPBC11C11.09c	30656.6	0.27542	0.294199	0.93617	0.349185	0.943787
gene:SPBC1289.14	17.9125	-0.357952	0.382849	-0.93497	0.349804	0.943787
gene:SPBC17G9.10	22163	0.284006	0.304698	0.932091	0.35129	0.943787
gene:SPBC337.08c	876.217	0.273155	0.290474	0.940377	0.347024	0.943787
gene:SPBC428.19c	1037.7	0.285044	0.30525	0.933806	0.350404	0.943787
gene:SPBC530.11c	4285.11	0.27998	0.299985	0.933311	0.350659	0.943787
gene:SPBC8D2.04	31249.1	0.286821	0.307499	0.932755	0.350946	0.943787
gene:SPBP8B7.06	36442.3	0.28982	0.308569	0.93924	0.347607	0.943787
gene:SPCC14G10.02	588.966	0.302522	0.322737	0.937365	0.348571	0.943787
gene:SPCC16C4.09	2939.82	-0.301336	0.321077	-0.938519	0.347978	0.943787
gene:SPCC338.04	254.098	0.304052	0.325881	0.933016	0.350812	0.943787
gene:SPCC777.11	175.075	0.299046	0.320878	0.93196	0.351357	0.943787
gene:SPCC965.14c	639.439	-0.296246	0.317501	-0.933053	0.350792	0.943787
gene:SPCP1E11.07c	371.275	0.284718	0.305314	0.932543	0.351056	0.943787
gene:SPCPB16A4.03c	26369	-0.272029	0.291161	-0.93429	0.350154	0.943787
gene:SPAC11G7.03	3731.07	-0.266135	0.286209	-0.929862	0.352442	0.94466
gene:SPAC17C9.14	787.214	0.276371	0.296985	0.930588	0.352067	0.94466
gene:SPAPB8E5.06c	7506.33	0.299115	0.321563	0.930189	0.352273	0.94466
gene:SPBC685.05	78.5943	0.323751	0.348039	0.930214	0.35226	0.94466
gene:SPAC19G12.14	2386.27	-0.278223	0.299468	-0.929057	0.352859	0.945268
gene:SPAC10F6.04	714.879	0.276726	0.298042	0.928481	0.353158	0.945558
gene:SPAC22E12.03c	1354.05	-0.269931	0.291326	-0.926558	0.354156	0.945637
gene:SPAC3G6.13c	9985.29	0.300661	0.324322	0.927047	0.353902	0.945637
gene:SPAC57A7.12	10213.3	0.28961	0.312518	0.9267	0.354083	0.945637
gene:SPAC6F12.12	1054.19	-0.279481	0.301604	-0.926649	0.354109	0.945637
gene:SPBC428.02c	16729.2	0.261462	0.282468	0.925634	0.354636	0.945637
gene:SPBC649.03	424.312	0.28207	0.304474	0.926419	0.354228	0.945637
gene:SPBPB21E7.04c	204.73	0.340309	0.367705	0.925494	0.354709	0.945637
gene:SPCC126.04c	1277.18	-0.266484	0.287728	-0.926165	0.35436	0.945637
gene:SPAC19A8.04	13458	-0.270381	0.292408	-0.92467	0.355138	0.946118
gene:SPAC630.08c	17747.5	-0.274563	0.297013	-0.924415	0.35527	0.946118
gene:SPAC11E3.14	1210.24	-0.291138	0.318838	-0.913122	0.361178	0.946563
gene:SPAC13G6.02c	32779.8	0.275147	0.299081	0.919975	0.357586	0.946563
gene:SPAC17A2.07c	166.409	0.292871	0.319504	0.916644	0.359329	0.946563
gene:SPAC1F7.03	2511.98	-0.273597	0.297416	-0.919915	0.357617	0.946563
gene:SPAC688.07c	1895.37	-0.272534	0.296167	-0.920205	0.357465	0.946563
gene:SPAC694.05c	38548.1	0.294284	0.321717	0.91473	0.360334	0.946563
gene:SPAC6F6.16c	580.338	0.268306	0.292461	0.917408	0.358929	0.946563
gene:SPAC7D4.12c	630.334	-0.302087	0.330992	-0.912672	0.361415	0.946563
gene:SPAC959.03c	1399.1	0.263133	0.286378	0.91883	0.358185	0.946563
gene:SPAC9G1.03c	29523.8	0.281803	0.308615	0.913121	0.361179	0.946563
gene:SPAP7G5.02c	6911.67	0.270673	0.29313	0.923387	0.355805	0.946563
gene:SPAPB8E5.02c	1193.95	0.274559	0.300361	0.914098	0.360666	0.946563
gene:SPBC1198.07c	834.373	0.29769	0.324734	0.916721	0.359289	0.946563
gene:SPBC18H10.12c	100570	0.263688	0.288987	0.912455	0.361529	0.946563
gene:SPBC21C3.07c	327.203	0.282736	0.307432	0.91967	0.357745	0.946563
gene:SPBC23G7.08c	2521.84	-0.275074	0.299874	-0.917298	0.358986	0.946563
gene:SPBC2A9.04c	3047.31	-0.267429	0.290482	-0.920639	0.357239	0.946563
gene:SPBC2G2.07c	869.497	-0.270053	0.293008	-0.921657	0.356708	0.946563
gene:SPBC2G2.10c	278.254	-0.295076	0.322495	-0.914976	0.360204	0.946563
gene:SPBC56F2.04	848.73	0.306904	0.332558	0.922859	0.356081	0.946563
gene:SPBC577.09	469.558	0.27143	0.295981	0.91705	0.359116	0.946563
gene:SPBC725.05c	811.519	-0.268122	0.292606	-0.916326	0.359496	0.946563
gene:SPBC887.14c	929.512	0.270765	0.29347	0.922635	0.356197	0.946563
gene:SPBC902.05c	3518	-0.261331	0.283406	-0.92211	0.356471	0.946563
gene:SPBP23A10.10	1261.8	0.272459	0.29757	0.915612	0.35987	0.946563
gene:SPCC126.15c	1951.47	0.265714	0.288129	0.922206	0.356421	0.946563
gene:SPCC16A11.12c	324.954	0.298292	0.325413	0.916655	0.359323	0.946563
gene:SPCC16C4.20c	444.962	-0.277128	0.302707	-0.915499	0.35993	0.946563
gene:SPCC306.09c	6107.71	-0.272457	0.298037	-0.914173	0.360626	0.946563
gene:SPCC550.04c	443.285	-0.272166	0.297514	-0.9148	0.360297	0.946563
gene:SPCC569.07	326.593	-0.282536	0.307715	-0.918174	0.358528	0.946563
gene:SPCC576.08c	142976	0.271218	0.297117	0.912835	0.361329	0.946563
gene:SPAC1039.04	371.406	0.273502	0.299947	0.911834	0.361856	0.946921
gene:SPAC1783.08c	40576.7	0.269877	0.296302	0.910815	0.362393	0.947482
gene:SPAC23E2.02	881.794	-0.274301	0.301355	-0.910225	0.362704	0.947482
gene:SPAC29A4.11	2126.35	-0.272297	0.299561	-0.908988	0.363357	0.947482
gene:SPAC31A2.12	3014.35	-0.275607	0.303057	-0.909424	0.363126	0.947482
gene:SPAC31G5.08	786.477	0.28983	0.318881	0.908897	0.363405	0.947482
gene:SPAC3C7.12	1238.2	-0.261635	0.287745	-0.909262	0.363212	0.947482
gene:SPBC660.09	366.716	-0.281073	0.308706	-0.910487	0.362566	0.947482
gene:SPAC13G7.11	810.197	-0.264365	0.292285	-0.904479	0.365742	0.947694
gene:SPAC17H9.04c	2412.11	0.303436	0.336183	0.902592	0.366743	0.947694
gene:SPAC1F3.10c	365.074	-0.282751	0.311805	-0.906822	0.364501	0.947694
gene:SPAC22E12.10c	4164.12	-0.267221	0.295702	-0.903685	0.366162	0.947694
gene:SPAC23E2.01	1924.17	-0.269337	0.298419	-0.902548	0.366766	0.947694
gene:SPAC27D7.04	315.842	0.28292	0.313283	0.903082	0.366482	0.947694
gene:SPAC3H1.04c	635.81	0.266101	0.294328	0.904094	0.365945	0.947694
gene:SPAC3H8.02	2654.4	-0.269825	0.297857	-0.905886	0.364996	0.947694
gene:SPBC13G1.07	418.583	0.271315	0.300461	0.902995	0.366529	0.947694
gene:SPBC1683.04	532.974	-0.28061	0.310711	-0.90312	0.366462	0.947694
gene:SPBC1685.01	426.271	-0.282303	0.31188	-0.905164	0.365378	0.947694
gene:SPBC646.10c	9321.66	0.262427	0.289198	0.907427	0.364181	0.947694
gene:SPBC800.14c	254.845	-0.290499	0.320833	-0.905452	0.365226	0.947694
gene:SPCC1020.04c	3359.75	0.259033	0.28553	0.907201	0.3643	0.947694
gene:SPCC126.07c	1025.6	-0.272067	0.300555	-0.905217	0.365351	0.947694
gene:SPCC1442.02	556.626	-0.264593	0.293255	-0.902263	0.366917	0.947694
gene:SPCC74.05	16249.9	0.274699	0.304088	0.903354	0.366338	0.947694
gene:SPMIT.04	9.4255	-0.328599	0.364074	-0.902561	0.366759	0.947694
gene:SPBC17D1.01	6866.97	-0.276731	0.306909	-0.90167	0.367232	0.947793
gene:SPBC337.02c	993.28	0.259484	0.287844	0.901474	0.367336	0.947793
gene:SPAC56F8.14c	1682.15	0.271069	0.301263	0.899775	0.36824	0.947928
gene:SPBC1289.03c	16846.8	0.266979	0.29664	0.900008	0.368116	0.947928
gene:SPCC1450.14c	754.235	0.276707	0.307524	0.899789	0.368233	0.947928
gene:SPCC63.06	1684.08	0.254617	0.282978	0.899775	0.36824	0.947928
gene:SPCC965.10	573.874	0.272187	0.30257	0.899583	0.368342	0.947928
gene:SPAC31A2.08	512.619	0.272163	0.302748	0.898976	0.368665	0.948269
gene:SPAC17G6.02c	3374.24	0.262166	0.292109	0.897492	0.369457	0.948447
gene:SPAC20G4.07c	2009.84	-0.271867	0.304034	-0.894201	0.371215	0.948447
gene:SPAC23A1.15c	557.241	-0.265377	0.295958	-0.896671	0.369895	0.948447
gene:SPAC31A2.13c	237.255	-0.298261	0.33251	-0.897001	0.369718	0.948447
gene:SPAC328.01c	2149.21	-0.260336	0.290555	-0.895995	0.370255	0.948447
gene:SPAC328.05	1408.8	-0.261737	0.292612	-0.894487	0.371061	0.948447
gene:SPAC630.09c	1056.03	-0.265214	0.296375	-0.894862	0.370861	0.948447
gene:SPBC21H7.02	1389.33	-0.262589	0.293261	-0.895413	0.370566	0.948447
gene:SPBC21H7.07c	2038.83	0.287891	0.321569	0.895272	0.370642	0.948447
gene:SPBC4C3.03	2139.11	0.302771	0.337041	0.898321	0.369014	0.948447
gene:SPCC162.09c	5931.06	-0.292795	0.327103	-0.895114	0.370726	0.948447
gene:SPCC550.06c	5677.9	0.266817	0.298212	0.894725	0.370934	0.948447
gene:SPCC777.13	1370.6	-0.258546	0.288354	-0.896624	0.36992	0.948447
gene:SPAC23A1.19c	574.34	-0.277359	0.310977	-0.891893	0.37245	0.94868
gene:SPAC6B12.14c	1128.84	0.262524	0.294124	0.892562	0.372092	0.94868
gene:SPBC1677.02	1689.86	0.272224	0.304822	0.893059	0.371825	0.94868
gene:SPBC27.03	35.3626	-0.33892	0.379401	-0.893302	0.371696	0.94868
gene:SPBC4F6.10	1755.3	-0.254608	0.285296	-0.892434	0.37216	0.94868
gene:SPCC569.09	263.531	-0.306017	0.343013	-0.892145	0.372315	0.94868
gene:SPBC12C2.05c	907.292	0.259281	0.291553	0.889309	0.373837	0.951725
gene:SPAC17G6.15c	2519.27	0.257525	0.290435	0.886687	0.375248	0.952082
gene:SPAC26H5.04	530.435	-0.271179	0.305355	-0.888077	0.374499	0.952082
gene:SPAC2G11.09	1460.47	-0.263219	0.296901	-0.886556	0.375318	0.952082
gene:SPBC6B1.06c	1158.11	-0.262969	0.296218	-0.887754	0.374673	0.952082
gene:SPCC2H8.05c	665.138	0.257768	0.290573	0.887102	0.375024	0.952082
gene:SPCC4B3.14	88.27	-0.307603	0.346602	-0.887483	0.374819	0.952082
gene:SPCPB16A4.05c	3933.87	0.260387	0.293331	0.887689	0.374708	0.952082
gene:SPBC4B4.10c	385.047	-0.277897	0.313781	-0.88564	0.375812	0.952849
gene:SPAC1039.02	12269.1	0.269066	0.304077	0.88486	0.376232	0.952942
gene:SPBC27B12.01c	377.651	-0.272988	0.308411	-0.885141	0.376081	0.952942
gene:SPAC13G6.03	531.83	-0.263877	0.298391	-0.884331	0.376518	0.95318
gene:SPAC1006.07	71532.4	0.256949	0.29317	0.876449	0.380786	0.954914
gene:SPAC1039.05c	686.141	-0.256555	0.291539	-0.880003	0.378858	0.954914
gene:SPAC10F6.03c	6927.95	0.294152	0.33765	0.871172	0.38366	0.954914
gene:SPAC110.05	114.161	-0.297401	0.342013	-0.86956	0.384541	0.954914
gene:SPAC1250.02	8.7564	0.318404	0.362995	0.877157	0.380401	0.954914
gene:SPAC139.06	935.078	0.25112	0.287221	0.874311	0.381949	0.954914
gene:SPAC1B3.16c	9824.07	-0.289169	0.330672	-0.874489	0.381852	0.954914
gene:SPAC20H4.10	1273.8	-0.258499	0.297179	-0.869841	0.384387	0.954914
gene:SPAC22F8.04	3369.42	-0.291719	0.330699	-0.882126	0.377709	0.954914
gene:SPAC22F8.12c	364.337	0.263355	0.30408	0.866073	0.38645	0.954914
gene:SPAC23G3.11	1913.08	0.250346	0.286216	0.874677	0.38175	0.954914
gene:SPAC23H3.10	1162.34	-0.250769	0.284683	-0.880869	0.378389	0.954914
gene:SPAC2H10.04	13.0025	-0.32082	0.369028	-0.869365	0.384647	0.954914
gene:SPAC343.03	351.932	0.26026	0.300407	0.866359	0.386293	0.954914
gene:SPAC4F8.08	64.8967	-0.307362	0.354879	-0.866104	0.386433	0.954914
gene:SPAC4G8.02c	1058	0.28427	0.325457	0.873449	0.382418	0.954914
gene:SPAC56F8.07	316.176	-0.266105	0.305068	-0.872283	0.383054	0.954914
gene:SPAC607.07c	1240.82	-0.283305	0.324763	-0.872344	0.383021	0.954914
gene:SPAC652.01	925.096	-0.254105	0.29144	-0.871894	0.383266	0.954914
gene:SPAP32A8.03c	2599.15	-0.261923	0.297489	-0.880446	0.378618	0.954914
gene:SPAPB17E12.14c	2841.11	-0.251884	0.2912	-0.864988	0.387045	0.954914
gene:SPBC106.18	35510.3	0.262525	0.301348	0.871169	0.383662	0.954914
gene:SPBC119.07	926.057	-0.266106	0.308026	-0.863907	0.387639	0.954914
gene:SPBC11B10.07c	2328.44	-0.255263	0.294059	-0.868066	0.385358	0.954914
gene:SPBC1271.03c	980.42	-0.289696	0.329186	-0.880039	0.378838	0.954914
gene:SPBC1347.13c	281.715	0.279213	0.318926	0.875477	0.381314	0.954914
gene:SPBC13G1.01c	1231.68	0.267004	0.306605	0.87084	0.383842	0.954914
gene:SPBC1604.10	475.453	0.268389	0.309601	0.866886	0.386004	0.954914
gene:SPBC16E9.05	10196.8	-0.269403	0.306195	-0.879842	0.378945	0.954914
gene:SPBC1778.10c	2191.02	-0.247463	0.28634	-0.864228	0.387463	0.954914
gene:SPBC18E5.07	8687.12	-0.246034	0.282017	-0.872409	0.382985	0.954914
gene:SPBC21C3.02c	1317.22	-0.249979	0.287688	-0.868924	0.384889	0.954914
gene:SPBC21C3.13	81218.7	0.258275	0.296367	0.871471	0.383497	0.954914
gene:SPBC23E6.01c	1159.65	-0.259996	0.297035	-0.875306	0.381408	0.954914
gene:SPBC29A10.16c	3674.29	0.258745	0.299706	0.863327	0.387958	0.954914
[truncated: 3,130 more rows]

## Sheet: Significantly changed genes
gene	baseMean	log2FoldChange	standard error	Wald statistic	Wald pvalue	padj	Name	Function	Alt Name	Class
SPAC13C5.04	481.128	-1.57974	0.328141	-4.81419	1.47798e-06	0.000668049	SPAC13C5.04	amidotransferase (predicted)		protein
SPAC1A6.04c	139120	-1.23751	0.29339	-4.21797	2.46509e-05	0.00645075	plb1	phospholipase B homolog Plb1		protein
SPAC23G3.03	1631.53	-2.15115	0.306972	-7.00765	2.42346e-12	6.02471e-09	sib2	ornithine N5 monooxygenase (predicted)		protein
SPAC26F1.14c	1387.49	-2.27873	0.353851	-6.43978	1.19646e-10	1.48719e-07	aif1	apoptosis-inducing factor homolog Aif1 (predicted)	SPAC29A4.01c	protein
SPAC27D7.03c	207.202	-1.3372	0.325844	-4.1038	4.06426e-05	0.00878084	mei2	RNA-binding protein involved in meiosis Mei2		protein
SPAC343.20	1764.84	1.91144	0.289606	6.60015	4.10752e-11	6.80752e-08
SPAC3G9.11c	597.973	-1.71235	0.352079	-4.86354	1.15304e-06	0.000625679	pdc201	pyruvate decarboxylase (predicted)		protein
SPAP7G5.06	1628.93	-1.49155	0.350907	-4.25055	2.13246e-05	0.00589033	per1	plasma membrane amino acid permease Per1		protein
SPAPB18E9.04c	7128.77	1.85532	0.301296	6.15779	7.37674e-10	7.33543e-07	SPAPB18E9.04c	Schizosaccharomyces pombe specific protein, possible cell surface glycoprotein		protein
SPAPB1A11.02	37.8741	-1.56068	0.37621	-4.14841	3.34786e-05	0.00792646	SPAPB1A11.02	esterase/lipase (predicted)		protein
SPAPB24D3.07c	13343.6	-1.32529	0.300464	-4.41081	1.02985e-05	0.00320027	SPAPB24D3.07c	Schizosaccharomyces pombe specific protein		protein
SPAPB24D3.10c	1404.35	-1.61781	0.355425	-4.55177	5.31971e-06	0.00181258	agl1	maltose alpha-glucosidase Agl1	agl	protein
SPAPB8E5.10	57.4538	1.63944	0.360636	4.54597	5.46837e-06	0.00181258	SPAPB8E5.10	conserved fungal protein, with meiosis specific splicing		protein
SPBC1271.14	1572.15	-1.62096	0.30571	-5.30227	1.14369e-07	8.12347e-05	SPBC1271.14	glutamate N-acetyltransferase (predicted)		protein
SPBC1289.16c	427.451	-1.79396	0.326367	-5.49675	3.86844e-08	3.20564e-05	cao2	copper amine oxidase-like protein Cao2	SPBC8E4.06|spao2	protein
SPBC1539.10	393.573	1.30101	0.31778	4.09408	4.23854e-05	0.00878084	nop16	ribosome biogenesis protein Nop16 (predicted)		protein
SPBC1711.15c	129.465	1.54984	0.334995	4.62646	3.71965e-06	0.00142262	SPBC1711.15c	Schizosaccharomyces pombe specific protein		protein
SPBC215.06c	343.058	1.57997	0.326022	4.84621	1.2584e-06	0.000625679	SPBC215.06c	human LYAR homolog		protein
SPBC25B2.05	472.299	1.44275	0.33925	4.25277	2.11145e-05	0.00589033	mis3	rRNA processing protein Mis3		protein
SPBC557.05	157.207	1.53595	0.322281	4.76586	1.88046e-06	0.000779136	SPBC557.05	arrestin		protein
SPBPB7E8.02	10784.1	-1.58525	0.317165	-4.99819	5.78722e-07	0.000359676	SPBPB7E8.02	PSP1 family protein		protein
SPCC1235.14	49383.1	-2.13214	0.302471	-7.04907	1.80113e-12	6.02471e-09	ght5	hexose transmembrane transporter Ght5		protein
SPCC24B10.18	918.63	1.31342	0.318715	4.12098	3.77265e-05	0.0085262	SPCC24B10.18	human Leydig cell tumor 10 kDa protein homolog		protein
SPCC4F11.04c	730.327	-1.24753	0.300219	-4.15539	3.24733e-05	0.00792646	imt2	mannosyltransferase Imt2		protein
