# Supplementary material for: Polymerase pausing induced by sequence-specific RNA-binding protein drives heterochromatin assembly
Source: Genes Dev. 2018 Jul 1;32(13-14):953–64. doi: 10.1101/gad.310136.117 (PMC6075038; doi:10.1101/gad.310136.117)
Supplement: Supplemental Material [file supp_32.13-14.953_Supplemental_Table_S4.xlsx]

## Sheet: epe1∆tfs1DN_vs_epe1∆ all data
gene	baseMean	log2FoldChange	Standart Error	Wald statistic	pvalue	padj
gene:SPAC977.14c	1854.11	2.08302	0.135937	15.3234	5.33734e-53	2.6596e-49
gene:SPBC1711.04	1703.06	-1.68452	0.141057	-11.9421	7.13873e-33	1.77861e-29
gene:SPBC23G7.10c	525.751	1.86291	0.161456	11.5382	8.46438e-31	1.40593e-27
gene:SPAC5H10.06c	14080.2	1.68372	0.160617	10.4828	1.03601e-25	1.29061e-22
gene:SPBC1711.05	1563.6	-1.57828	0.155544	-10.1469	3.42179e-24	3.41015e-21
gene:SPBPB21E7.07	6631.94	-1.21657	0.127288	-9.55761	1.20512e-21	1.00085e-18
gene:SPAC1B3.16c	15018.7	-1.34334	0.143164	-9.38326	6.39623e-21	4.5532e-18
gene:SPAC977.16c	185.474	1.71445	0.187041	9.16621	4.89933e-20	3.05167e-17
gene:SPCC663.06c	387.971	1.4701	0.161152	9.1224	7.34804e-20	4.06837e-17
gene:SPBC1711.03	922.691	-1.43923	0.15962	-9.01665	1.93922e-19	9.66312e-17
gene:SPCC70.12c	2470.55	-1.12304	0.125306	-8.96243	3.17612e-19	1.43878e-16
gene:SPAC3G6.05	4325.44	-1.01237	0.120542	-8.39849	4.5227e-17	1.87805e-14
gene:SPCC663.08c	433.808	1.35431	0.161537	8.38392	5.11921e-17	1.96223e-14
gene:SPAC3F10.18c	18975.6	-0.942308	0.116106	-8.11596	4.81956e-16	1.71542e-13
gene:SPAC3G6.13c	21212.1	-1.12413	0.139296	-8.07008	7.02547e-16	2.33386e-13
gene:SPCC70.08c	1985.67	-1.08182	0.135951	-7.95741	1.75671e-15	5.47106e-13
gene:SPAC694.05c	30419	-0.994054	0.125261	-7.93587	2.09019e-15	6.12671e-13
gene:SPCC13B11.02c	3271.5	1.23147	0.159124	7.73902	1.00189e-14	2.77356e-12
gene:SPAPJ691.02	288.785	1.27435	0.171722	7.421	1.16235e-13	2.97135e-11
gene:SPBC776.01	24000.4	-0.917306	0.123666	-7.4176	1.19259e-13	2.97135e-11
gene:SPAC19B12.04	15777	-0.954145	0.129838	-7.34873	2.00104e-13	4.74818e-11
gene:SPBC3E7.02c	4872.9	-0.927732	0.132066	-7.02477	2.14415e-12	4.85649e-10
gene:SPBPB10D8.02c	392.643	-1.0983	0.15829	-6.93854	3.96164e-12	8.58298e-10
gene:SPAC11D3.02c	2974.81	-0.975356	0.140904	-6.92213	4.44898e-12	9.2372e-10
gene:SPBC1271.08c	2651.69	-0.963576	0.140128	-6.87641	6.138e-12	1.22343e-09
gene:SPAC1F8.02c	42.281	1.4184	0.209983	6.75481	1.43019e-11	2.6395e-09
gene:SPBC106.02c	801.813	0.954937	0.141299	6.75825	1.39665e-11	2.6395e-09
gene:SPAPB24D3.10c	439.005	1.08791	0.166739	6.52462	6.81741e-11	1.21326e-08
gene:SPBC23G7.13c	183.92	-1.13868	0.180535	-6.30724	2.84059e-10	4.88091e-08
gene:SPBC359.06	546.404	0.93501	0.149692	6.24621	4.20539e-10	6.98516e-08
gene:SPAC27D7.09c	859	0.876603	0.141183	6.20901	5.3321e-10	8.57092e-08
gene:SPBC428.11	17408.7	-0.8006	0.131216	-6.10138	1.05155e-09	1.63746e-07
gene:SPCC965.07c	3855.28	0.789887	0.129603	6.09465	1.09678e-09	1.65614e-07
gene:SPAC1F8.06	725.834	0.971196	0.160387	6.05535	1.40116e-09	1.99485e-07
gene:SPBC1271.07c	2343.33	-0.912241	0.150643	-6.05565	1.39855e-09	1.99485e-07
gene:SPAC977.17	161.591	1.16912	0.194537	6.00978	1.85779e-09	2.50604e-07
gene:SPBC1683.06c	923.271	-0.882182	0.146798	-6.00951	1.86079e-09	2.50604e-07
gene:SPAC5H10.01	372.63	-0.961794	0.161028	-5.97282	2.33189e-09	3.05785e-07
gene:SPBC354.12	13676.3	0.892363	0.150485	5.92992	3.03083e-09	3.87247e-07
gene:SPAC29B12.03	3779.96	0.780079	0.131893	5.91447	3.32951e-09	4.14774e-07
gene:SPAPB8E5.05	179.779	1.15118	0.197541	5.82757	5.62391e-09	6.83511e-07
gene:SPCC1322.10	18708.3	0.786977	0.135168	5.82219	5.80804e-09	6.89082e-07
gene:SPBC418.01c	3870	-0.743234	0.127752	-5.8178	5.96269e-09	6.90978e-07
gene:SPAP7G5.04c	4555.05	-0.797802	0.137405	-5.80621	6.39039e-09	7.23712e-07
gene:SPBC8E4.12c	287.121	1.02034	0.17585	5.80236	6.53882e-09	7.24065e-07
gene:SPAC21E11.04	1446.15	-0.761018	0.131973	-5.76645	8.09565e-09	8.7697e-07
gene:SPBC19G7.03c	13477.4	-0.819648	0.142812	-5.73935	9.50381e-09	1.00761e-06
gene:SPAC6G10.11c	40394.4	-0.692509	0.120761	-5.73456	9.77665e-09	1.01494e-06
gene:SPAC637.03	1267.1	0.85552	0.150491	5.68486	1.30919e-08	1.33136e-06
gene:SPBC1685.17	459.416	0.8762	0.15433	5.67744	1.36726e-08	1.36261e-06
gene:SPBC336.02	699.583	0.810393	0.143386	5.65182	1.58762e-08	1.5512e-06
gene:SPBC13A2.04c	1243.81	-0.82717	0.146911	-5.63043	1.79761e-08	1.69009e-06
gene:SPBC725.10	970.978	0.844006	0.149829	5.63311	1.76987e-08	1.69009e-06
gene:SPAC31G5.09c	961.346	0.779582	0.139061	5.60606	2.06984e-08	1.91e-06
gene:SPAC27D7.03c	2406.37	0.759471	0.137445	5.52564	3.28288e-08	2.97429e-06
gene:SPBC405.07	10724.7	-0.775846	0.140914	-5.50581	3.67477e-08	3.26989e-06
gene:SPAC4A8.04	5115.69	0.778794	0.141915	5.48776	4.07061e-08	3.55857e-06
gene:SPAC22F3.12c	708.538	0.825087	0.150682	5.47567	4.35859e-08	3.74463e-06
gene:SPAC20G4.06c	10977.3	-0.800105	0.146792	-5.4506	5.02007e-08	4.23983e-06
gene:SPCC330.06c	14142.7	-0.684286	0.125942	-5.43336	5.53025e-08	4.59287e-06
gene:SPAC11E3.06	311.329	0.910778	0.170832	5.33141	9.74509e-08	7.83222e-06
gene:SPBC839.06	458.967	-0.878439	0.164713	-5.33314	9.65286e-08	7.83222e-06
gene:SPAC977.18	72.6894	1.11185	0.21038	5.28497	1.25726e-07	9.94434e-06
gene:SPBC215.08c	7486.57	-0.753896	0.143143	-5.26673	1.38872e-07	1.08125e-05
gene:SPBC32C12.02	2221.62	0.730299	0.139601	5.23133	1.68297e-07	1.29019e-05
gene:SPBC776.11	13561.6	-0.705615	0.134994	-5.227	1.72283e-07	1.30074e-05
gene:SPAC11D3.19	367.425	0.858492	0.164719	5.21187	1.8695e-07	1.39041e-05
gene:SPAC977.05c	31.0266	1.0382	0.199717	5.19834	2.01078e-07	1.47349e-05
gene:SPBC1652.01	911.85	0.752546	0.146072	5.1519	2.57864e-07	1.86222e-05
gene:SPCC965.14c	377.243	-0.862774	0.169057	-5.10345	3.33508e-07	2.3741e-05
gene:SPBC359.03c	2132.6	-0.662662	0.130769	-5.06744	4.03193e-07	2.82973e-05
gene:SPCC613.01	847.659	-0.70973	0.141927	-5.00066	5.71351e-07	3.95422e-05
gene:SPAC6G10.03c	1656.29	0.657688	0.13179	4.99042	6.02497e-07	4.11266e-05
gene:SPAC9E9.11	7154.16	0.590846	0.119582	4.94094	7.77462e-07	5.16546e-05
gene:SPBPB2B2.01	442.553	0.802873	0.162442	4.94251	7.71215e-07	5.16546e-05
gene:SPAC23C11.02c	23712.8	-0.710113	0.144353	-4.91928	8.68624e-07	5.6952e-05
gene:SPBC428.02c	20685.8	-0.593458	0.120973	-4.90573	9.30829e-07	6.02379e-05
gene:SPBC30B4.09	1929.6	0.655438	0.134251	4.88217	1.04925e-06	6.70308e-05
gene:SPCC576.09	35226.1	-0.562111	0.115868	-4.85131	1.22647e-06	7.73611e-05
gene:SPCC16C4.03	1939.36	0.648163	0.133678	4.84871	1.24269e-06	7.74039e-05
gene:SPBC1685.02c	22114	-0.559488	0.115736	-4.83419	1.33687e-06	8.22422e-05
gene:SPAC1F8.03c	199.682	0.903797	0.187234	4.82709	1.38541e-06	8.41893e-05
gene:SPAC869.02c	1209.25	-0.664186	0.137791	-4.82024	1.43385e-06	8.50579e-05
gene:SPAC9G1.03c	26988.4	-0.590277	0.122448	-4.82064	1.43096e-06	8.50579e-05
gene:SPBC1773.03c	677.75	-0.690017	0.143534	-4.80734	1.5295e-06	8.96644e-05
gene:SPAC1071.07c	22763.7	-0.601646	0.125733	-4.78511	1.70894e-06	9.88407e-05
gene:SPAC977.02	20.229	0.928355	0.194128	4.78218	1.73405e-06	9.88407e-05
gene:SPBC1685.10	33276.7	-0.65909	0.13786	-4.78085	1.74553e-06	9.88407e-05
gene:SPAPB18E9.05c	6201.08	-0.717856	0.150228	-4.77845	1.76655e-06	9.8907e-05
gene:SPBC1198.14c	171.107	0.881183	0.184534	4.77517	1.79555e-06	9.94137e-05
gene:SPAC513.03	1537.79	0.769617	0.161466	4.76645	1.87504e-06	0.00010117
gene:SPAPB8E5.04c	3754.96	0.614118	0.12888	4.76504	1.88818e-06	0.00010117
gene:SPBPJ4664.03	78.758	0.992761	0.208196	4.76839	1.85706e-06	0.00010117
gene:SPBP8B7.05c	10706.7	-0.608546	0.127994	-4.75451	1.9893e-06	0.000105454
gene:SPAC5D6.01	7362.57	-0.558067	0.117594	-4.7457	2.07782e-06	0.000108987
gene:SPAC11D3.18c	564.28	-0.742595	0.156979	-4.73054	2.23927e-06	0.000116232
gene:SPAC26F1.04c	1087.08	0.629598	0.135929	4.63183	3.62444e-06	0.000184292
gene:SPCC285.15c	12009.3	-0.559669	0.120817	-4.63238	3.61491e-06	0.000184292
gene:SPBPB10D8.01	613.473	-0.72808	0.157433	-4.62471	3.7513e-06	0.000188815
gene:SPBC1E8.05	22820.8	0.697419	0.151243	4.61125	4.00255e-06	0.000199447
gene:SPBP19A11.02c	650.057	0.694051	0.151121	4.59267	4.37601e-06	0.000215898
gene:SPAC186.01	45.968	-0.966877	0.210822	-4.58623	4.51312e-06	0.000220479
gene:SPAC1250.05	1983.24	-0.74083	0.161895	-4.576	4.73947e-06	0.000229289
gene:SPAC977.15	104.025	0.927357	0.202819	4.57234	4.82298e-06	0.000231086
gene:SPAC1002.13c	17561.3	0.58739	0.128773	4.56144	5.08043e-06	0.000241103
gene:SPAC823.17	1826.88	-0.73748	0.162233	-4.54579	5.47286e-06	0.000256273
gene:SPBC83.02c	22201	-0.5498	0.120978	-4.54464	5.50295e-06	0.000256273
gene:SPBC839.16	13645.1	-0.656751	0.145227	-4.52224	6.11884e-06	0.000282316
gene:SPCC1223.02	263.009	0.836736	0.185836	4.50256	6.71402e-06	0.000306936
gene:SPAC343.12	5078.77	0.664221	0.148361	4.47707	7.56729e-06	0.000342798
gene:SPBC215.11c	942.888	0.624971	0.139892	4.46753	7.91273e-06	0.000355218
gene:SPAC30D11.12	14530.8	-0.531829	0.120675	-4.4071	1.04764e-05	0.000466107
gene:SPAC6G10.08	6701.32	-0.587359	0.133376	-4.4038	1.0637e-05	0.000469061
gene:SPCC364.07	31698.2	-0.556206	0.126429	-4.39937	1.08567e-05	0.000474553
gene:SPBC543.06c	1270.76	0.610202	0.138981	4.39055	1.13065e-05	0.000489915
gene:SPBP35G2.07	7667.67	-0.574949	0.131279	-4.37959	1.18901e-05	0.00051076
gene:SPBC2G2.04c	16364.9	-0.553043	0.126556	-4.36995	1.24277e-05	0.000529293
gene:SPCC1739.10	3869.57	0.58554	0.134137	4.36524	1.26984e-05	0.000536238
gene:SPAC8E11.08c	85.5145	-0.877672	0.203232	-4.31857	1.5704e-05	0.000657589
gene:SPAC26A3.11	2001.34	-0.543407	0.126002	-4.31268	1.61286e-05	0.000666726
gene:SPBC1539.09c	3038.17	-0.557574	0.129312	-4.31184	1.61898e-05	0.000666726
gene:SPAC15F9.03c	4009.45	-0.581156	0.135843	-4.27814	1.8846e-05	0.000769752
gene:SPCC1223.13	1015.69	0.602255	0.141101	4.26825	1.97015e-05	0.000798152
gene:SPAC11H11.04	230.272	0.77816	0.182683	4.25962	2.04774e-05	0.000809724
gene:SPAC19A8.07c	1563.5	0.607759	0.142694	4.25918	2.05176e-05	0.000809724
gene:SPBC83.18c	1347.68	0.558905	0.131194	4.26015	2.04287e-05	0.000809724
gene:SPCC576.03c	50047.4	0.543745	0.127703	4.25788	2.06371e-05	0.000809724
gene:SPAC4A8.08c	647.309	-0.651169	0.1536	-4.23939	2.24127e-05	0.000865756
gene:SPAC57A7.05	994.889	-0.593018	0.139841	-4.24067	2.22855e-05	0.000865756
gene:SPBC1105.02c	19058.9	-0.537256	0.126812	-4.23664	2.26885e-05	0.000869669
gene:SPAPB1A10.14	1906.96	0.549679	0.130275	4.21937	2.44989e-05	0.000931893
gene:SPAC139.02c	3329.21	-0.527492	0.125356	-4.20796	2.57685e-05	0.00097276
gene:SPAC17A2.13c	11854.1	0.494282	0.117723	4.1987	2.68454e-05	0.0010058
gene:SPBC3B8.03	15847.2	-0.510467	0.121693	-4.19472	2.73206e-05	0.00101596
gene:SPAC1039.09	542.863	0.68536	0.163937	4.18062	2.90711e-05	0.00107305
gene:SPAPB17E12.05	15661.1	-0.53639	0.12844	-4.17618	2.96439e-05	0.00108614
gene:SPAC144.03	10554	-0.519044	0.124346	-4.17418	2.99059e-05	0.00108774
gene:SPBC365.05c	944.072	0.580064	0.139145	4.16877	3.06253e-05	0.00110584
gene:SPBPB2B2.15	22.4567	0.79465	0.190834	4.16409	3.12594e-05	0.00112061
gene:SPBC215.14c	617.919	0.611246	0.147088	4.15566	3.24353e-05	0.00115447
gene:SPBC16C6.11	18582.4	-0.543445	0.131006	-4.14826	3.35015e-05	0.00118396
gene:SPCC1223.03c	662.645	-0.648543	0.157126	-4.12753	3.66675e-05	0.00128672
gene:SPCC1739.09c	4454.61	0.535034	0.129788	4.12235	3.7502e-05	0.0013068
gene:SPCC737.04	347.889	0.689062	0.167372	4.11695	3.83922e-05	0.00132853
gene:SPAC26F1.11	104.345	0.826125	0.201349	4.10294	4.07932e-05	0.00139404
gene:SPBC32F12.09	1068.94	0.597344	0.145634	4.10167	4.1017e-05	0.00139404
gene:SPBC839.08c	2095.86	-0.520734	0.126975	-4.10107	4.11245e-05	0.00139404
gene:SPBC839.15c	42844.2	0.531281	0.129604	4.09925	4.14492e-05	0.00139555
gene:SPBC28F2.09	2606.38	0.515345	0.125927	4.0924	4.26933e-05	0.00142779
gene:SPBC8E4.04	2784.68	0.527472	0.129186	4.08304	4.44509e-05	0.00147666
gene:SPAP8A3.04c	15303.9	0.520676	0.128032	4.06675	4.76727e-05	0.00155764
gene:SPBPB2B2.05	223.308	0.746588	0.183529	4.06796	4.74273e-05	0.00155764
gene:SPCC970.05	17200.1	-0.493417	0.121352	-4.066	4.78264e-05	0.00155764
gene:SPBC16A3.02c	3038	0.539022	0.132646	4.0636	4.83207e-05	0.00156352
gene:SPAC343.16	4199.83	-0.565037	0.139199	-4.05919	4.92438e-05	0.00158311
gene:SPAC27D7.11c	10393.8	0.567919	0.140382	4.04553	5.2205e-05	0.00165693
gene:SPCC1259.09c	2385.07	-0.512069	0.126552	-4.04633	5.20275e-05	0.00165693
gene:SPAC14C4.01c	1338.68	0.541838	0.134459	4.02977	5.58315e-05	0.00176081
gene:SPBP4H10.08	3086.16	0.611216	0.151962	4.02217	5.76642e-05	0.00180717
gene:SPCC736.13	1854.03	0.555534	0.138174	4.02054	5.80641e-05	0.00180833
gene:SPBC24C6.06	1080.93	0.548594	0.136637	4.01498	5.94496e-05	0.00183998
gene:SPAC19A8.15	5903.33	-0.545399	0.135929	-4.0124	6.01058e-05	0.00184881
gene:SPBC30D10.05c	4023.98	-0.519662	0.129608	-4.00949	6.08511e-05	0.00186025
gene:SPAC14C4.02c	683.048	-0.581663	0.145443	-3.99926	6.35399e-05	0.0019306
gene:SPCP1E11.05c	1109.93	-0.55436	0.138862	-3.99216	6.54734e-05	0.0019773
gene:SPAC5H10.13c	2669.77	0.499747	0.125307	3.98819	6.65806e-05	0.00198825
gene:SPBC11C11.05	1316.02	0.545258	0.136741	3.98752	6.67666e-05	0.00198825
gene:SPBC337.06c	842.53	0.558925	0.140202	3.98658	6.70332e-05	0.00198825
gene:SPBC8D2.06	4268.96	-0.530298	0.133354	-3.97662	6.99032e-05	0.00206111
gene:SPCC1183.09c	1655.8	0.532563	0.134828	3.94993	7.81731e-05	0.00229139
gene:SPBP4H10.16c	825.633	0.544655	0.138698	3.92692	8.60404e-05	0.00250725
gene:SPAC2G11.02	657.345	-0.60151	0.153754	-3.91217	9.14699e-05	0.00264997
gene:SPAC664.14	1823.86	-0.504568	0.129085	-3.9088	9.27567e-05	0.00267171
gene:SPCC663.04	25050.3	-0.532921	0.136654	-3.89979	9.62777e-05	0.00275719
gene:SPBC19C7.10	2811.03	0.499164	0.128102	3.89661	9.75482e-05	0.00277762
gene:SPBC29B5.02c	1809.72	0.532398	0.13676	3.89295	9.90341e-05	0.0028039
gene:SPAC19B12.02c	14722.5	0.556389	0.143072	3.88887	0.000100713	0.00283531
gene:SPAC869.05c	1088.81	-0.536369	0.138063	-3.88497	0.000102343	0.00286502
gene:SPAC926.09c	9960.14	-0.506216	0.130436	-3.88094	0.000104053	0.00289661
gene:SPAC5H10.10	3018.26	-0.477726	0.123194	-3.87782	0.000105395	0.00291768
gene:SPAC869.07c	37.3686	0.810235	0.209835	3.86129	0.00011279	0.00310514
gene:SPCC970.04c	764.325	0.542455	0.140666	3.85633	0.000115101	0.00315136
gene:SPBC2G5.03	662.171	0.564028	0.146825	3.84151	0.00012228	0.00332963
gene:SPBC18E5.06	39793.6	-0.562121	0.14638	-3.84016	0.000122957	0.00332985
gene:SPAC18B11.06	1116.32	0.519031	0.135444	3.83206	0.000127077	0.00342283
gene:SPCC4G3.13c	1576.85	0.494419	0.129904	3.80602	0.00014122	0.00378334
gene:SPBC17G9.11c	7181.35	-0.524302	0.137809	-3.80456	0.000142056	0.00378538
gene:SPAC31G5.14	8380.27	-0.45027	0.118897	-3.78707	0.000152437	0.0040404
gene:SPBPB2B2.08	168.24	0.740967	0.195838	3.78357	0.000154593	0.00407587
gene:SPAC8C9.08	26656.2	-0.48896	0.129462	-3.77685	0.000158825	0.00416539
gene:SPBC119.10	16735.1	-0.554953	0.147815	-3.75438	0.000173769	0.00450267
gene:SPBC1348.06c	12.9445	0.657718	0.175167	3.75481	0.000173474	0.00450267
gene:SPBP22H7.03	908.385	0.530459	0.141325	3.75348	0.000174396	0.00450267
gene:SPAP7G5.02c	9296.4	-0.461831	0.123388	-3.74293	0.000181889	0.00467193
gene:SPAC3G9.11c	397.282	0.641274	0.171506	3.73908	0.000184696	0.00471968
gene:SPAC13F5.07c	103.789	0.764134	0.204873	3.72979	0.000191639	0.00487214
gene:SPCC1672.03c	2188.79	-0.495559	0.132953	-3.72733	0.00019352	0.00489498
gene:SPBC25H2.02	5230.75	-0.489472	0.131502	-3.72217	0.000197518	0.00492117
gene:SPBC3E7.16c	10271	-0.535739	0.143907	-3.72282	0.000197014	0.00492117
gene:SPBC609.04	737.076	0.535031	0.143661	3.72426	0.000195886	0.00492117
gene:SPAC56E4.03	10178.2	-0.505762	0.136121	-3.71553	0.000202778	0.00502709
gene:SPAC31G5.18c	773.668	0.531098	0.1435	3.70103	0.000214727	0.00529696
gene:SPBC4F6.09	1429	0.512399	0.138661	3.69533	0.000219599	0.00539046
gene:SPAC22A12.14c	1032.94	-0.501562	0.135964	-3.68892	0.000225204	0.00550093
gene:SPBC317.01	500.598	0.557424	0.152026	3.66664	0.000245756	0.00597367
gene:SPCC4B3.18	742.042	-0.516445	0.141069	-3.66094	0.000251292	0.00607858
gene:SPBC1347.05c	1809.48	0.471122	0.128994	3.65228	0.000259922	0.00625412
gene:SPCC16C4.17	335.085	0.601036	0.164615	3.65116	0.000261059	0.00625412
gene:SPCC1884.01	152.62	-0.676548	0.185438	-3.64838	0.000263895	0.00626937
gene:SPCC757.13	546.121	-0.548362	0.150316	-3.64808	0.000264212	0.00626937
gene:SPAC26H5.08c	1926.55	0.522071	0.143319	3.64272	0.000269773	0.006371
gene:SPAC31G5.12c	567.043	0.537715	0.1477	3.64059	0.000272017	0.00639369
gene:SPBC23G7.08c	1592.08	0.577596	0.159329	3.62518	0.000288764	0.00675546
gene:SPBC26H8.12	1451.98	0.478745	0.132299	3.61866	0.000296134	0.00689549
gene:SPBC32F12.03c	5059.1	0.536328	0.148464	3.6125	0.000303257	0.00702851
gene:SPAC328.07c	1296.47	0.491267	0.136415	3.60128	0.000316653	0.007305
gene:SPAC19E9.03	4190.15	-0.524584	0.145911	-3.59523	0.000324107	0.00742794
gene:SPBC1539.03c	2493.24	-0.446972	0.124347	-3.59454	0.000324963	0.00742794
gene:SPBC418.02	220.968	-0.629199	0.175571	-3.58373	0.000338719	0.00770702
gene:SPBC1709.02c	3900.74	-0.484122	0.135259	-3.57921	0.000344635	0.00780597
gene:SPAC25B8.13c	1880.95	0.486736	0.136258	3.57217	0.000354031	0.00798253
gene:SPAC1142.05	2175.83	0.45484	0.127524	3.5667	0.000361506	0.00811435
gene:SPAPB24D3.07c	1983.63	0.506362	0.142345	3.55729	0.000374696	0.00837269
gene:SPCC1393.12	662.338	0.522112	0.146949	3.55302	0.000380838	0.00847194
gene:SPBC32F12.05c	843.445	0.51447	0.145995	3.52388	0.000425282	0.00941857
gene:SPAC22G7.11c	173.13	0.657429	0.186631	3.52261	0.000427315	0.00942173
gene:SPAC1F12.07	6655.07	-0.438178	0.124433	-3.52138	0.0004293	0.00942379
gene:SPAPB1A10.11c	627.864	-0.506409	0.144118	-3.51384	0.000441684	0.00965312
gene:SPAC10F6.01c	5784.33	-0.48596	0.138891	-3.49886	0.000467246	0.0100637
gene:SPBC17F3.01c	491.316	0.528143	0.150908	3.49976	0.000465682	0.0100637
gene:SPBC2G2.05	1459.91	-0.461916	0.132047	-3.49812	0.000468549	0.0100637
gene:SPBC36.11	803.463	0.490341	0.140096	3.50003	0.000465207	0.0100637
gene:SPBC16D10.08c	3094.28	-0.457143	0.131111	-3.48669	0.000489045	0.0104589
gene:SPAP11E10.02c	416.789	0.546035	0.156729	3.48394	0.000494081	0.0105214
gene:SPCC794.12c	22217.8	0.480331	0.138294	3.47326	0.000514174	0.0109027
gene:SPAC3H5.05c	2189.82	-0.433873	0.125063	-3.46922	0.000521969	0.0110211
gene:SPAC2G11.13	573.391	0.510167	0.147304	3.46336	0.000533471	0.011134
gene:SPAC328.09	1733.06	-0.454155	0.131094	-3.46435	0.000531509	0.011134
gene:SPAC3H5.10	27139	-0.415519	0.119985	-3.46308	0.000534022	0.011134
gene:SPBC19G7.17	3510.01	-0.439204	0.127063	-3.4566	0.000547045	0.011358
gene:SPAC1093.06c	474.223	-0.521717	0.151337	-3.4474	0.000566012	0.0116547
gene:SPAC3H1.03	439.58	-0.577756	0.167554	-3.44817	0.000564388	0.0116547
gene:SPBC25B2.08	755.065	0.515535	0.149801	3.44146	0.000578577	0.0118544
gene:SPBC428.01c	1110.88	-0.483731	0.140596	-3.44058	0.000580469	0.0118544
gene:SPAC31G5.01	1474.98	0.449369	0.130857	3.43404	0.000594652	0.0120453
gene:SPCC330.07c	633.537	-0.536649	0.156251	-3.43454	0.000593566	0.0120453
gene:SPBC1711.06	15378.4	-0.432546	0.126059	-3.43129	0.000600719	0.012104
gene:SPBC19G7.07c	861.01	-0.472798	0.137821	-3.43053	0.000602406	0.012104
gene:SPAC17H9.06c	581.26	-0.514624	0.150103	-3.42848	0.000606978	0.0121158
gene:SPAC22A12.15c	15229.4	-0.438289	0.127853	-3.42808	0.000607858	0.0121158
gene:SPBC1711.18	677.935	-0.499758	0.146034	-3.4222	0.000621158	0.0123316
gene:SPBC83.13	4415.77	0.409448	0.119766	3.41873	0.000629152	0.0124407
gene:SPBC3E7.07c	1502.35	-0.509345	0.149062	-3.41701	0.000633127	0.0124698
gene:SPAC4G9.16c	32716.6	-0.392552	0.114972	-3.41432	0.000639408	0.012544
gene:SPAC3C7.14c	20179.4	0.394901	0.115756	3.4115	0.000646071	0.012625
gene:SPBC1711.13	6334.64	-0.412799	0.121196	-3.40604	0.000659113	0.0128295
gene:SPAC10F6.13c	6742.16	-0.424243	0.12504	-3.39285	0.000691685	0.0130556
gene:SPAC12B10.02c	2475.86	0.447235	0.131667	3.39673	0.000681971	0.0130556
gene:SPAC1F8.01	84.7263	0.691986	0.203607	3.39865	0.000677203	0.0130556
gene:SPAC22A12.05	626.5	-0.619093	0.182188	-3.39811	0.000678536	0.0130556
gene:SPAC6F12.10c	4896.14	-0.477116	0.140613	-3.39311	0.000691035	0.0130556
gene:SPACUNK4.07c	2404.04	-0.434933	0.128091	-3.39548	0.000685072	0.0130556
gene:SPBC1348.07	28.1033	0.696567	0.205243	3.39387	0.000689128	0.0130556
gene:SPCC132.04c	1152.29	-0.479754	0.141318	-3.39485	0.000686661	0.0130556
gene:SPAC23D3.04c	5206.53	-0.421533	0.124664	-3.38136	0.000721279	0.0135628
gene:SPAC3G6.11	466.157	-0.580833	0.172597	-3.36526	0.000764713	0.0143254
gene:SPBC16C6.02c	769.221	-0.473518	0.140814	-3.36272	0.000771778	0.0144036
gene:SPBC26H8.03	6324.48	-0.455547	0.135647	-3.35833	0.000784162	0.0145259
gene:SPCC962.04	20627.3	-0.47971	0.142801	-3.3593	0.000781397	0.0145259
gene:SPAC17A5.01	652.428	-0.477182	0.14303	-3.33623	0.000849233	0.015656
gene:SPAC8F11.02c	1245.31	-0.499984	0.149898	-3.3355	0.000851451	0.015656
gene:SPCC553.10	31119.6	0.554469	0.166327	3.33361	0.000857256	0.0157048
gene:SPAC22H10.13	418.188	0.516746	0.155189	3.32978	0.000869156	0.0158066
gene:SPAC6F6.07c	59992.6	-0.393212	0.118063	-3.33053	0.000866819	0.0158066
gene:SPBC12D12.09	290.342	0.578175	0.173805	3.32658	0.000879196	0.0158143
gene:SPBC1683.01	1861.85	0.426957	0.12828	3.32831	0.000873732	0.0158143
gene:SPBC3D6.15	12335.5	-0.389176	0.116971	-3.3271	0.000877552	0.0158143
gene:SPCC1840.12	164.495	-0.648227	0.19492	-3.3256	0.000882276	0.0158143
gene:SPBC19C7.05	2353.43	0.463961	0.139593	3.32367	0.000888397	0.015867
gene:SPBPB21E7.04c	788.523	0.510373	0.153657	3.32152	0.000895293	0.015933
gene:SPBC30D10.13c	7401.55	-0.3967	0.119532	-3.31878	0.000904115	0.0160328
gene:SPBC32H8.08c	968.38	0.450858	0.135953	3.31627	0.000912271	0.01612
gene:SPAC17G8.06c	14137.4	-0.461669	0.139275	-3.31481	0.000917038	0.016147
gene:SPBC14F5.09c	4689.16	-0.437027	0.131969	-3.31159	0.000927689	0.016277
gene:SPBC8E4.01c	7777.97	0.406484	0.122848	3.30883	0.000936881	0.0163806
gene:SPBC1198.06c	1278.92	0.462999	0.140132	3.30402	0.000953089	0.0166057
gene:SPAC19D5.04	1937.47	-0.430274	0.130476	-3.29773	0.000974706	0.0169232
gene:SPBC1861.02	546.14	0.509844	0.154848	3.29255	0.000992815	0.0171482
gene:SPCC1020.06c	30289.7	0.394768	0.119951	3.29109	0.000997991	0.0171482
gene:SPCPB16A4.07	1065.89	0.490094	0.148886	3.29173	0.000995739	0.0171482
gene:SPAC15E1.03	35236.5	-0.47078	0.143106	-3.28974	0.00100279	0.0171714
gene:SPCC1235.11	4953.28	-0.441681	0.134313	-3.28846	0.00100739	0.0171911
gene:SPBC16C6.08c	7221.88	0.425137	0.129403	3.28537	0.0010185	0.0173214
gene:SPBC32H8.04c	1352.94	0.435114	0.132629	3.28068	0.00103556	0.0175517
gene:SPCC320.08	2504.33	0.420144	0.1284	3.27216	0.00106731	0.0180284
gene:SPAC4G9.03	10439.6	-0.382775	0.117091	-3.26904	0.00107913	0.0181053
gene:SPBC725.01	4716.4	-0.402863	0.123233	-3.26912	0.00107882	0.0181053
gene:SPAC22H10.02	961.173	0.470738	0.144068	3.26747	0.00108515	0.0181453
gene:SPAC15A10.01	831.357	-0.47905	0.146662	-3.26636	0.00108939	0.0181554
gene:SPBC19C2.13c	315.109	0.539191	0.165269	3.26251	0.00110432	0.0183427
gene:SPAC4D7.02c	1012.1	0.447623	0.137626	3.25247	0.00114408	0.01894
gene:SPAC9E9.06c	5248.17	-0.423667	0.13039	-3.24924	0.00115713	0.0190926
gene:SPBC215.01	1011.34	-0.440661	0.135785	-3.24528	0.00117334	0.0192327
gene:SPCC338.10c	5326.96	0.387892	0.119495	3.24609	0.00117001	0.0192327
gene:SPAC26A3.04	25139.8	-0.393786	0.12146	-3.24209	0.00118656	0.0193686
gene:SPCC18B5.11c	1160.68	0.442278	0.136446	3.24141	0.00118941	0.0193686
gene:SPBC2A9.02	2579.54	0.414941	0.128053	3.24038	0.0011937	0.0193753
gene:SPAP8A3.10	1008.37	-0.521608	0.161097	-3.23786	0.00120431	0.019484
gene:SPAC8F11.10c	8195.58	0.416573	0.128752	3.23545	0.00121449	0.0195852
gene:SPBPB2B2.09c	1131.66	-0.446248	0.137986	-3.23401	0.00122063	0.0195944
gene:SPCC1223.05c	13913	-0.389604	0.120491	-3.23348	0.00122293	0.0195944
gene:SPAC19B12.10	774.401	0.492984	0.152535	3.23193	0.00122956	0.0196375
gene:SPCC1442.04c	1474	0.42877	0.13288	3.22676	0.00125203	0.0199324
gene:SPCC24B10.18	1313.49	0.448005	0.138986	3.22339	0.00126684	0.020104
gene:SPBC582.07c	4130.02	0.389002	0.120828	3.21948	0.00128422	0.0203152
gene:SPAC18G6.09c	2586.01	-0.465194	0.144652	-3.21595	0.00130015	0.0204938
gene:SPAC19G12.09	2474.15	0.400931	0.12477	3.21335	0.00131196	0.0204938
gene:SPAC630.04c	562.547	0.488763	0.152076	3.21394	0.00130929	0.0204938
gene:SPAPB2C8.01	1287.32	-0.478224	0.148769	-3.21454	0.00130653	0.0204938
gene:SPBPB2B2.13	382.637	0.503833	0.157052	3.20806	0.00133633	0.0208092
gene:SPAC688.04c	1556.71	0.414548	0.12936	3.2046	0.00135252	0.0209957
gene:SPAC3A11.10c	2722.94	0.409263	0.127783	3.20279	0.00136102	0.0210235
gene:SPBC56F2.09c	6578.67	-0.512751	0.160113	-3.20243	0.00136275	0.0210235
gene:SPAC824.09c	2216.41	0.420369	0.13142	3.19868	0.00138059	0.021233
gene:SPBC11G11.01	967.293	0.439238	0.137434	3.19598	0.00139356	0.0213665
gene:SPAC12G12.04	18481.7	-0.410735	0.128707	-3.19124	0.00141664	0.0214562
gene:SPAC1F7.07c	1821.65	0.48237	0.151032	3.19384	0.00140396	0.0214562
gene:SPAC6B12.12	4196.71	-0.399838	0.125231	-3.19282	0.00140892	0.0214562
gene:SPCC306.07c	682.996	0.483446	0.151491	3.19124	0.00141662	0.0214562
gene:SPAC16E8.14c	642.697	-0.48281	0.151557	-3.18568	0.00144415	0.0218067
gene:SPAC2H10.01	1369.21	0.459787	0.144736	3.17674	0.00148943	0.0224224
gene:SPAC24C9.15c	131.523	-0.603201	0.189973	-3.17519	0.00149736	0.0224739
gene:SPAC144.05	610.177	-0.462974	0.146088	-3.16915	0.00152885	0.0227411
gene:SPBC16G5.06	843.861	0.451116	0.142276	3.17071	0.00152065	0.0227411
gene:SPBC24C6.05	2681.61	0.41962	0.132376	3.16992	0.00152483	0.0227411
gene:SPAC1F3.06c	1253.63	-0.418246	0.132049	-3.16735	0.00153836	0.0228144
gene:SPBC29A10.08	18296.2	0.428598	0.135473	3.16372	0.00155768	0.0230324
gene:SPAC3H5.11	835.127	0.448548	0.142046	3.15777	0.0015898	0.0234378
gene:SPBC8E4.03	1952.92	-0.411045	0.130254	-3.15571	0.00160107	0.0235343
gene:SPAC18G6.12c	621.898	0.467956	0.148388	3.15361	0.00161266	0.0235656
gene:SPBC577.02	10542.3	-0.386617	0.122581	-3.15398	0.00161058	0.0235656
gene:SPAC24H6.12c	848.093	-0.443096	0.140651	-3.15033	0.00163089	0.0236242
gene:SPBC1734.13	4988.44	0.393367	0.124808	3.15179	0.00162274	0.0236242
gene:SPBC23G7.11	52.1765	0.663597	0.210612	3.1508	0.00162824	0.0236242
gene:SPAC57A7.09	579.376	0.463287	0.147295	3.14529	0.00165921	0.0239647
gene:SPAC24H6.05	1130.8	0.461961	0.147176	3.13882	0.00169629	0.0244295
gene:SPAC26F1.07	11589.5	0.381	0.121507	3.13562	0.00171489	0.0245554
gene:SPCC794.01c	668.353	0.48254	0.153879	3.13584	0.00171361	0.0245554
gene:SPCC1884.02	510.356	-0.482371	0.153888	-3.13456	0.00172114	0.0245743
gene:SPAC26F1.13c	4577.35	-0.437573	0.140403	-3.11655	0.00182983	0.0260516
gene:SPBC4B4.01c	2008.9	0.400193	0.128605	3.11179	0.00185955	0.0263992
gene:SPAC26A3.07c	15071.4	-0.434859	0.140056	-3.10489	0.0019035	0.0267942
gene:SPAC513.07	3444.58	0.379688	0.122226	3.10644	0.00189352	0.0267942
gene:SPCC330.09	1628.14	0.437708	0.140946	3.10551	0.00189951	0.0267942
gene:SPBC725.09c	6229.24	0.371532	0.119753	3.10249	0.00191899	0.0269361
gene:SPACUNK4.12c	970.652	-0.42472	0.137142	-3.09693	0.00195534	0.0273692
gene:SPAC17H9.16	2675.82	-0.419559	0.13568	-3.09228	0.00198629	0.0277246
gene:SPBC2G2.01c	990.658	-0.421386	0.136335	-3.09082	0.00199605	0.0277831
gene:SPBC18H10.14	30591.5	-0.367828	0.119181	-3.08628	0.00202676	0.0281319
gene:SPBC119.15	1174.84	0.4152	0.134642	3.08372	0.00204429	0.0282964
gene:SPBC4F6.17c	2532.53	-0.423267	0.13737	-3.08121	0.00206159	0.0284568
gene:SPBC409.10	3394.61	-0.375378	0.121923	-3.0788	0.00207833	0.0285346
gene:SPBPJ4664.02	735.237	-0.440408	0.143047	-3.07875	0.00207868	0.0285346
gene:SPAC6F12.03c	1091.42	0.411718	0.133929	3.07416	0.00211094	0.0288978
gene:SPCC613.06	22052.5	-0.388179	0.126436	-3.07017	0.00213935	0.0291984
gene:SPCP1E11.04c	3368.08	0.434318	0.141497	3.06944	0.00214461	0.0291984
gene:SPAC2F3.02	1829.92	0.401238	0.131032	3.06213	0.00219771	0.0298397
gene:SPBC19C7.09c	622.97	-0.442619	0.144645	-3.06004	0.00221311	0.0299672
gene:SPCPB1C11.03	2162.15	-0.385912	0.126253	-3.05665	0.00223826	0.0302256
gene:SPAC1002.16c	237.381	0.533978	0.174755	3.05558	0.00224625	0.0302515
gene:SPBC2F12.04	29359.6	-0.375952	0.123083	-3.05445	0.00225474	0.0302841
gene:SPAC3H1.06c	1305.01	-0.423831	0.138863	-3.05216	0.00227201	0.030434
gene:SPAC32A11.01	614.387	0.459238	0.150671	3.04795	0.00230406	0.0306182
gene:SPBC18H10.13	22801.9	-0.382893	0.125583	-3.04893	0.00229658	0.0306182
gene:SPCC1827.06c	12949.5	-0.402074	0.131917	-3.04794	0.0023042	0.0306182
gene:SPAC4D7.08c	6878.24	-0.382639	0.125667	-3.04486	0.0023279	0.0308508
gene:SPBC2D10.05	808.258	0.423627	0.139182	3.04368	0.00233701	0.0308895
gene:SPAC823.12	778.803	-0.433309	0.142509	-3.04057	0.00236132	0.0310634
gene:SPAC869.11	1245.01	-0.4099	0.134818	-3.0404	0.00236264	0.0310634
gene:SPAC5H10.03	13902.7	-0.379138	0.12489	-3.03577	0.00239923	0.0314615
gene:SPAC3F10.03	5558.45	-0.427552	0.141126	-3.02958	0.00244894	0.0320291
gene:SPCC16A11.10c	6973.89	-0.396377	0.130972	-3.02642	0.00247464	0.0322805
gene:SPBC800.04c	32680	-0.385468	0.127413	-3.02535	0.00248349	0.0323113
gene:SPAC8F11.03	485.524	-0.457557	0.151384	-3.02248	0.00250709	0.0325334
gene:SPAC4G8.02c	2859.07	-0.484146	0.160234	-3.02149	0.00251535	0.0325558
gene:SPAC19G12.08	6091.51	0.430849	0.142676	3.01976	0.00252973	0.0325727
gene:SPAC27D7.12c	230.687	-0.51835	0.171627	-3.02021	0.00252601	0.0325727
gene:SPBC19F8.04c	572.934	0.452113	0.149795	3.0182	0.00254279	0.0326565
gene:SPAC23C11.12	258.73	0.515142	0.170736	3.01719	0.00255133	0.0326819
gene:SPCP1E11.08	2577.2	0.39065	0.129512	3.01632	0.00255865	0.0326916
gene:SPBP8B7.01c	746.507	-0.423091	0.140553	-3.01019	0.00261087	0.0332736
gene:SPBC56F2.06	297.796	0.494905	0.164807	3.00294	0.00267383	0.033989
gene:SPAC13F5.03c	886.718	-0.450018	0.150161	-2.99691	0.0027273	0.0345805
gene:SPAC4D7.01c	656.184	-0.42703	0.14311	-2.98392	0.0028458	0.0359915
gene:SPBC16E9.16c	502.478	0.551169	0.184843	2.98182	0.00286537	0.0361472
gene:SPAC823.14	2681.86	-0.423533	0.142347	-2.97536	0.00292646	0.0367945
gene:SPBC31E1.04	1495.24	0.393374	0.132234	2.97484	0.00293145	0.0367945
gene:SPBC3B9.07c	2261.75	-0.389984	0.131159	-2.97336	0.00294562	0.0368795
gene:SPCC417.15	292.96	-0.50085	0.168655	-2.96968	0.00298107	0.0372297
gene:SPAC17G8.10c	603.631	0.441222	0.148797	2.96526	0.00302427	0.0375809
gene:SPAC922.07c	470.737	-0.457794	0.154359	-2.96578	0.00301921	0.0375809
gene:SPBC1677.03c	4535.23	-0.367598	0.124042	-2.9635	0.00304166	0.037703
gene:SPAC1851.04c	618.016	-0.432848	0.146302	-2.95859	0.00309049	0.0379806
gene:SPAC8C9.12c	1106.03	-0.401864	0.135828	-2.95863	0.00309013	0.0379806
gene:SPBC119.05c	1488.21	0.409483	0.138365	2.95943	0.00308207	0.0379806
gene:SPBC902.03	665.931	0.438348	0.148181	2.95819	0.00309454	0.0379806
gene:SPAC13F5.02c	1226.92	0.400054	0.135278	2.95728	0.00310363	0.0379986
gene:SPAC9.13c	973.783	0.450363	0.152414	2.95486	0.00312811	0.0382043
gene:SPAC3H8.02	1309.59	0.404645	0.137198	2.94935	0.0031844	0.0387968
gene:SPBC25B2.07c	1453.8	0.416547	0.14133	2.94734	0.00320519	0.0389548
gene:SPAC13D1.01c	139.787	0.608063	0.20641	2.94589	0.00322023	0.0390424
gene:SPBP35G2.13c	617.423	0.427322	0.145312	2.94072	0.00327454	0.0396044
gene:SPAC23A1.10	16195.6	-0.458579	0.156052	-2.93864	0.00329659	0.0397746
gene:SPAC22A12.11	4253.33	0.381893	0.130036	2.93683	0.00331583	0.0398139
gene:SPAC9E9.03	10335.5	-0.396832	0.135114	-2.93701	0.00331394	0.0398139
gene:SPBC26H8.01	991.987	0.418769	0.142697	2.93468	0.00333896	0.0399952
gene:SPAC26F1.03	10256.5	-0.385228	0.131392	-2.93191	0.00336886	0.0401875
gene:SPBC16A3.19	602.775	0.443433	0.151254	2.9317	0.00337114	0.0401875
gene:SPAP14E8.04	416.721	0.460206	0.157161	2.92824	0.00340884	0.04054
gene:SPAC1B3.03c	7740.26	-0.344828	0.117912	-2.92445	0.00345063	0.0409392
gene:SPAPB1E7.14	1009.52	0.419717	0.143706	2.92065	0.00349297	0.0413431
gene:SPAC1805.13	35953.7	-0.382858	0.131287	-2.9162	0.00354327	0.0418391
gene:SPAC23D3.11	824.607	0.41218	0.141525	2.91242	0.00358642	0.0422485
gene:SPAC13G6.06c	9801.68	-0.374435	0.128681	-2.90979	0.00361668	0.0425045
gene:SPBC1604.07	6987.94	0.353218	0.121502	2.90709	0.00364811	0.042773
gene:SPAC26A3.05	5184.07	-0.370854	0.127852	-2.90065	0.00372392	0.0428779
gene:SPAC4C5.01	1460.87	-0.372738	0.12845	-2.90182	0.00370997	0.0428779
gene:SPAC821.10c	15327.9	-0.433723	0.149535	-2.90048	0.00372589	0.0428779
gene:SPAC869.06c	10.329	0.486993	0.167832	2.90167	0.00371175	0.0428779
gene:SPAC8C9.16c	488.585	0.458845	0.158081	2.9026	0.00370077	0.0428779
gene:SPAC9E9.04	4085.91	0.383036	0.131914	2.90368	0.00368801	0.0428779
gene:SPBC29A3.21	1135.87	0.424038	0.14611	2.90219	0.00370568	0.0428779
gene:SPBC29B5.01	2596.23	0.383043	0.132053	2.90067	0.0037236	0.0428779
gene:SPCC550.10	316.45	-0.468373	0.161772	-2.89527	0.00378831	0.0434958
gene:SPAC589.07c	495.105	0.431642	0.150048	2.87669	0.00401865	0.0459288
gene:SPBC24C6.04	16708.9	-0.413418	0.143707	-2.87681	0.00401719	0.0459288
gene:SPAC1805.12c	14953	-0.349433	0.121542	-2.87499	0.00404045	0.045967
gene:SPAC4C5.03	1617.45	0.369395	0.128459	2.87559	0.00403271	0.045967
gene:SPAC12B10.13	848.221	0.42741	0.148852	2.87137	0.00408696	0.046311
gene:SPAC3G6.02	2628.61	-0.419458	0.146092	-2.87119	0.00408927	0.046311
gene:SPAC144.11	16088.9	-0.360828	0.125714	-2.87022	0.0041018	0.0463476
gene:SPAC1D4.02c	1137.59	0.395408	0.137848	2.86843	0.0041252	0.0465065
gene:SPAC1834.02	3249.6	-0.38269	0.133932	-2.85734	0.00427205	0.0478451
gene:SPAC26A3.14c	1738.19	0.371266	0.129947	2.85706	0.0042758	0.0478451
gene:SPBC13G1.07	761.743	-0.407932	0.142805	-2.85658	0.00428234	0.0478451
gene:SPBC19C2.05	1030.29	0.410104	0.143501	2.85785	0.00426518	0.0478451
gene:SPBC947.06c	695.577	-0.428674	0.150309	-2.85195	0.00434522	0.048439
gene:SPCC320.13c	180.76	0.516045	0.181165	2.84848	0.00439283	0.0488604
gene:SPAC23C11.09	4134.72	-0.382218	0.13431	-2.84578	0.00443026	0.0488892
gene:SPAPB1E7.07	7036.06	-0.389351	0.13675	-2.84718	0.00441087	0.0488892
gene:SPBC23G7.14	726.378	-0.41358	0.145347	-2.84547	0.00443466	0.0488892
gene:SPCC338.12	1841.71	0.406372	0.142785	2.84605	0.00442651	0.0488892
gene:SPBC1861.01c	853.976	0.411335	0.1447	2.84268	0.00447362	0.0491014
gene:SPBP4H10.09	25.3412	-0.579769	0.203939	-2.84285	0.00447116	0.0491014
gene:SPAC13G6.15c	629.785	-0.411249	0.144981	-2.83657	0.00456008	0.0497474
gene:SPAC1783.08c	22145.7	-0.338514	0.119375	-2.83571	0.00457236	0.0497474
gene:SPAC4F8.14c	7881.35	-0.400465	0.141199	-2.83618	0.00456572	0.0497474
gene:SPBC119.17	1713.64	-0.371898	0.131148	-2.83571	0.00457241	0.0497474
gene:SPAC2G11.07c	6249.29	-0.338386	0.119476	-2.83226	0.00462209	0.0501784
gene:SPAC24C9.02c	1116.34	0.413961	0.146256	2.83038	0.00464925	0.0503635
gene:SPAC1F12.04c	778.319	-0.39937	0.141189	-2.82862	0.00467498	0.0505323
gene:SPAC23A1.11	36230.7	-0.336132	0.118932	-2.82626	0.00470958	0.050747
gene:SPBP16F5.03c	962.372	-0.395119	0.139822	-2.82587	0.0047152	0.050747
gene:SPAC890.03	1264.69	0.389641	0.138017	2.82314	0.00475554	0.0510708
gene:SPBC11C11.06c	3282.05	0.37686	0.133545	2.82196	0.00477307	0.0511488
gene:SPAC19D5.01	323.213	-0.480382	0.170324	-2.8204	0.00479643	0.0512068
gene:SPBP8B7.24c	1238.65	0.428228	0.151842	2.82022	0.00479903	0.0512068
gene:SPBC16E9.02c	2791.78	0.373435	0.132665	2.81488	0.00487957	0.051955
gene:SPCC1840.06	4642.21	0.337103	0.119996	2.80928	0.00496519	0.0527538
gene:SPAC6B12.06c	179.813	-0.573676	0.204659	-2.80309	0.00506162	0.0534366
gene:SPAC8E11.10	7878.62	-0.358184	0.127721	-2.80443	0.00504057	0.0534366
gene:SPBC17A3.04c	2822.88	-0.383184	0.136687	-2.80337	0.00505715	0.0534366
gene:SPAC637.09	1035.56	-0.393875	0.140801	-2.79738	0.00515184	0.054274
gene:SPCC1393.03	27050	-0.3302	0.118108	-2.79574	0.00517815	0.0544361
gene:SPAC1D4.03c	465.766	0.439636	0.157319	2.79456	0.00519712	0.0545205
gene:SPCC23B6.03c	525.679	-0.410167	0.146996	-2.79032	0.00526559	0.0551227
gene:SPBPB2B2.10c	424.199	0.437536	0.157124	2.78466	0.00535839	0.0559766
gene:SPCC550.15c	2427.73	0.351582	0.126312	2.78344	0.00537858	0.05607
gene:SPAC3F10.17	1414.61	0.359958	0.129442	2.78084	0.00542181	0.0564026
gene:SPBC947.01	1579.12	0.392951	0.141404	2.77892	0.00545402	0.0566196
gene:SPBC14C8.12	1649.34	-0.421183	0.151883	-2.77307	0.005553	0.0575273
gene:SPBC359.05	619.119	-0.409401	0.147874	-2.76859	0.00562999	0.0582038
gene:SPBC29A10.13	2469.76	0.358697	0.129649	2.76667	0.00566323	0.0584263
gene:SPBC16E9.09c	4157.2	0.348217	0.126109	2.76124	0.0057583	0.0592844
gene:SPAC15A10.11	1632.27	-0.356219	0.129163	-2.75789	0.0058175	0.0597703
gene:SPAC1782.02c	975.239	-0.396646	0.143935	-2.75574	0.00585598	0.0599185
gene:SPAC3G9.03	16247.2	-0.326014	0.118303	-2.75574	0.00585593	0.0599185
gene:SPAC589.10c	24978.2	-0.397883	0.144537	-2.75281	0.00590865	0.0601787
gene:SPAC9.09	155238	-0.428241	0.155576	-2.75262	0.00591212	0.0601787
gene:SPBC21B10.12	186.627	0.521711	0.189554	2.75231	0.00591764	0.0601787
gene:SPAC1250.04c	224.998	-0.480814	0.175163	-2.74495	0.00605203	0.0614201
gene:SPAC13A11.04c	370.108	-0.430196	0.156975	-2.74053	0.00613403	0.0621257
gene:SPAC4F8.06	939.732	0.38854	0.142078	2.7347	0.00624371	0.0630416
gene:SPCC777.05	1429.52	0.353596	0.129315	2.73438	0.00624975	0.0630416
gene:SPAC664.04c	16282.7	-0.319412	0.117021	-2.72952	0.00634267	0.0638496
gene:SPAC17A2.09c	4162.19	0.373425	0.136957	2.72658	0.00639938	0.0642905
gene:SPAC3H1.01c	626.491	-0.398667	0.146421	-2.72274	0.00647435	0.0645234
gene:SPAC3H1.11	1767.07	0.367365	0.134902	2.7232	0.00646521	0.0645234
gene:SPAC4A8.11c	10507.1	-0.368408	0.135307	-2.72276	0.00647382	0.0645234
gene:SPAC6G9.09c	18274.9	-0.319724	0.117384	-2.72374	0.00645464	0.0645234
gene:SPAC31G5.04	11565.4	-0.32898	0.121105	-2.71649	0.00659776	0.0656221
gene:SPBC20F10.05	525.554	-0.423196	0.155931	-2.714	0.00664766	0.0659866
gene:SPAC19A8.16	148.629	0.518917	0.191494	2.70983	0.00673179	0.0666889
gene:SPBC839.02	1152.8	0.361004	0.133325	2.70769	0.00677529	0.066854
gene:SPBP4H10.13	15701.5	-0.364959	0.134784	-2.70774	0.00677438	0.066854
gene:SPCC4G3.08	1806.79	0.343022	0.126887	2.70337	0.00686398	0.0675952
gene:SPAC3H8.03	882.008	0.374568	0.138646	2.70161	0.00690043	0.0676958
gene:SPCC162.01c	1384.94	0.391109	0.144771	2.70157	0.00690136	0.0676958
gene:SPAC13G7.13c	1207.41	0.393521	0.145778	2.69945	0.00694539	0.0679222
gene:SPAC23H4.21	268.943	-0.452162	0.16752	-2.69915	0.0069517	0.0679222
gene:SPBC20F10.08c	594.104	-0.38937	0.144501	-2.69458	0.00704778	0.0687262
gene:SPBC19G7.09	871.119	0.373023	0.138531	2.6927	0.00708751	0.0689787
gene:SPAC18B11.04	1357.31	0.370981	0.138016	2.68796	0.00718891	0.0695011
gene:SPAC18B11.09c	647.707	0.409367	0.152279	2.68827	0.00718227	0.0695011
gene:SPCC191.11	549.092	-0.431022	0.160259	-2.68953	0.00715518	0.0695011
gene:SPMIT.07	16.4412	-0.441521	0.164282	-2.68759	0.00719699	0.0695011
gene:SPAC22G7.04	1117.8	-0.359793	0.134025	-2.68453	0.00726318	0.0700047
gene:SPBP23A10.14c	950.566	0.393162	0.146502	2.68366	0.00728212	0.0700518
gene:SPAC1952.08c	1781.15	0.352553	0.131473	2.68155	0.00732816	0.0700887
gene:SPBC4C3.09	1232.96	0.359318	0.133967	2.68214	0.00731523	0.0700887
gene:SPBC713.03	1859.46	-0.349437	0.130306	-2.68165	0.00732595	0.0700887
gene:SPAC17G6.02c	1905.45	0.368812	0.137589	2.68054	0.0073503	0.0701658
gene:SPAC1142.06	3553.04	-0.326265	0.121791	-2.6789	0.00738643	0.0703759
gene:SPAC20H4.11c	274.987	0.453653	0.169744	2.67257	0.00752726	0.0715808
gene:SPBC428.05c	12622.5	-0.343499	0.12857	-2.67169	0.0075471	0.0716328
gene:SPBC21.04	906.27	0.389668	0.145933	2.67019	0.00758092	0.071817
gene:SPBP35G2.06c	624.238	-0.405477	0.151944	-2.6686	0.00761676	0.0720195
gene:SPAC2E1P5.02c	232.953	-0.455078	0.170808	-2.66427	0.00771547	0.07254
gene:SPAC3H5.04	1136.09	-0.351784	0.132031	-2.66441	0.00771245	0.07254
gene:SPBC17F3.02	910.485	0.372487	0.139804	2.66435	0.00771365	0.07254
gene:SPBC15C4.05	802.131	-0.368166	0.138275	-2.66258	0.00775452	0.0727699
gene:SPAC22F8.11	598.95	-0.405309	0.152305	-2.66117	0.00778706	0.0729111
gene:SPBC725.14	1416.46	-0.354701	0.133313	-2.66066	0.00779884	0.0729111
gene:SPAC1F7.08	1582.31	0.405195	0.152446	2.65797	0.00786133	0.0732206
gene:SPAC222.08c	2854.69	-0.35958	0.135279	-2.65807	0.00785903	0.0732206
gene:SPAC2C4.15c	1134.81	0.363216	0.136696	2.65711	0.00788141	0.0732706
gene:SPAC4A8.10	714.625	-0.383504	0.144428	-2.65533	0.00792312	0.0734884
gene:SPAC56F8.05c	4576.02	-0.354983	0.133711	-2.65485	0.00793433	0.0734884
gene:SPAC11D3.09	177.032	-0.481391	0.181567	-2.65131	0.00801791	0.0741167
gene:SPACUNK4.09	577.085	0.389131	0.146802	2.65073	0.00803191	0.0741167
gene:SPAC13G7.04c	1181.54	0.367617	0.139173	2.64144	0.00825552	0.0760393
gene:SPCC830.03	710.199	-0.378398	0.143318	-2.64026	0.00828426	0.0761632
gene:SPAC14C4.12c	806.614	0.375141	0.142236	2.63746	0.00835298	0.0765127
gene:SPBC365.03c	17635.8	-0.372367	0.141184	-2.63746	0.00835291	0.0765127
gene:SPBC29A3.13	573.285	-0.381496	0.144781	-2.63498	0.00841414	0.0769315
gene:SPAC30.04c	1815.21	-0.358376	0.136166	-2.6319	0.00849079	0.0774902
gene:SPAC23G3.02c	1105.91	-0.347658	0.132204	-2.62971	0.00854589	0.0777111
gene:SPBC3H7.13	1010.63	0.353888	0.134574	2.62969	0.00854619	0.0777111
gene:SPAC13D6.05	1227.97	0.35281	0.134273	2.62756	0.00859988	0.0780569
gene:SPBC365.14c	4238.5	0.324242	0.123506	2.6253	0.0086572	0.0784342
gene:SPBP8B7.16c	6232.2	0.328738	0.125361	2.62233	0.00873296	0.0789771
gene:SPAC1F7.01c	2444.63	-0.342035	0.130549	-2.61997	0.00879387	0.0793028
gene:SPBC776.17	1215.88	0.373975	0.142755	2.6197	0.00880081	0.0793028
gene:SPAC6C3.03c	105.465	-0.514169	0.196348	-2.61866	0.00882761	0.0794007
gene:SPBC32F12.10	7092.11	0.310798	0.118755	2.61713	0.00886735	0.0796145
gene:SPBC1711.12	1541.9	-0.351581	0.134427	-2.61541	0.00891209	0.0798722
gene:SPBC1683.03c	1922.99	-0.334543	0.127952	-2.6146	0.00893309	0.0799166
gene:SPBC16E9.14c	975.864	0.362081	0.13859	2.61261	0.00898535	0.0802402
gene:SPBC651.09c	2532.64	0.338537	0.129645	2.61127	0.00902057	0.0804105
gene:SPBC1685.08	628.786	0.379277	0.145297	2.61036	0.0090447	0.0804817
gene:SPAC16A10.03c	597.464	-0.380315	0.146166	-2.60193	0.00927007	0.0821935
gene:SPBPJ4664.04	3728.72	-0.317204	0.121885	-2.60248	0.00925514	0.0821935
gene:SPBC725.11c	1441.16	0.424392	0.16318	2.60077	0.00930158	0.0823264
gene:SPBC3H7.09	775.426	0.369496	0.142366	2.5954	0.00944816	0.0834755
gene:SPAC2F3.14c	641.165	0.381258	0.146955	2.59439	0.00947585	0.083572
gene:SPBC3B9.15c	1179.62	-0.341827	0.131902	-2.59152	0.00955528	0.0841236
gene:SPCC794.03	290.187	-0.426633	0.164733	-2.58984	0.00960196	0.0843855
gene:SPAC25B8.19c	930.119	0.395142	0.152813	2.58579	0.0097155	0.085233
gene:SPAC1565.01	3906.12	0.348851	0.135103	2.58211	0.00981991	0.0859976
gene:SPAC222.11	2888.91	0.316787	0.122738	2.58101	0.00985112	0.0861195
gene:SPCC1259.04	1166.48	0.354875	0.137535	2.58025	0.0098728	0.0861579
gene:SPAC23A1.14c	1414.58	0.338456	0.131265	2.57841	0.0099256	0.0863808
gene:SPAC26A3.03c	332.956	-0.417443	0.161916	-2.57815	0.00993301	0.0863808
gene:SPAPB18E9.01	808.989	-0.354639	0.137829	-2.57305	0.0100808	0.0875134
gene:SPBC2G5.07c	1031.38	-0.381937	0.148529	-2.57147	0.0101268	0.0877598
gene:SPAC56E4.04c	8822.26	-0.331399	0.12891	-2.57079	0.0101467	0.0877795
gene:SPBC354.06	1941.63	0.369861	0.144157	2.56568	0.0102975	0.0889298
gene:SPAC23C4.06c	817.35	-0.37715	0.147208	-2.56202	0.0104065	0.0897154
gene:SPAC630.09c	1339.65	0.339149	0.132545	2.55874	0.0105052	0.0904103
gene:SPAC1782.01	1205.25	-0.337743	0.132065	-2.55741	0.0105456	0.090445
gene:SPBPB21E7.01c	200.428	0.473007	0.184935	2.55769	0.010537	0.090445
gene:SPAP8A3.07c	20784.7	-0.350622	0.137136	-2.55674	0.0105658	0.0904632
gene:SPAC8C9.19	71.7678	-0.535042	0.209459	-2.5544	0.0106372	0.0909175
gene:SPBC11G11.05	1088.45	0.350359	0.137522	2.54766	0.0108448	0.0923994
gene:SPBC25H2.13c	507.601	-0.38025	0.14926	-2.54757	0.0108476	0.0923994
gene:SPAPB1E7.12	41622.8	0.324733	0.127679	2.54336	0.0109792	0.0932019
gene:SPCC11E10.08	561.66	-0.375807	0.147747	-2.54359	0.010972	0.0932019
gene:SPBC21C3.13	37507.1	-0.297419	0.117068	-2.54057	0.0110673	0.0936308
gene:SPCC1450.16c	1554.48	0.331916	0.130635	2.5408	0.01106	0.0936308
gene:SPAC1805.11c	31295	-0.356606	0.140494	-2.53824	0.0111413	0.0937786
gene:SPCC338.18	72.9564	0.527488	0.207805	2.53838	0.0111366	0.0937786
gene:SPCC584.16c	488.042	-0.39604	0.156014	-2.53849	0.0111331	0.0937786
gene:SPBC1703.07	7872.71	-0.347719	0.137113	-2.53601	0.0112122	0.0942169
gene:SPBC1773.05c	597.391	0.38686	0.152727	2.53302	0.0113086	0.0948662
gene:SPAC31G5.03	31696.3	-0.303534	0.119892	-2.53173	0.0113501	0.0950546
gene:SPAC222.06	1821.2	0.331294	0.131211	2.52489	0.0115736	0.0965812
gene:SPBC947.10	1201.19	0.33474	0.132603	2.52437	0.0115905	0.0965812
gene:SPCC61.03	1061.79	0.346963	0.137409	2.52503	0.0115688	0.0965812
gene:SPBC1A4.02c	13643.1	-0.320296	0.12699	-2.52222	0.0116618	0.0970127
gene:SPAC17C9.12	3352.36	0.341068	0.135581	2.51559	0.0118832	0.09869
gene:SPBC887.15c	5444.2	0.334427	0.133071	2.51314	0.0119661	0.0992036
gene:SPBPJ4664.06	1246.07	-0.346484	0.137899	-2.51259	0.0119849	0.0992036
gene:SPAC23E2.03c	870.219	0.368104	0.146675	2.50966	0.0120848	0.0992237
gene:SPAC2C4.17c	825.707	0.359645	0.143189	2.51168	0.0120158	0.0992237
gene:SPBC409.18	2071.95	0.335473	0.133676	2.5096	0.0120869	0.0992237
gene:SPCC1235.02	5388.08	-0.319035	0.12706	-2.51089	0.0120427	0.0992237
gene:SPCC16A11.07	509.582	-0.395443	0.157571	-2.50962	0.012086	0.0992237
gene:SPAC19G12.05	2911.36	-0.306467	0.122172	-2.50849	0.0121248	0.0993717
gene:SPAC27F1.06c	2214.08	0.322473	0.128666	2.50628	0.0122009	0.0997444
gene:SPAC4G8.07c	306.482	-0.420096	0.167675	-2.50542	0.0122306	0.0997444
gene:SPBC11B10.02c	4683.04	-0.299477	0.119559	-2.50485	0.0122504	0.0997444
gene:SPBP4G3.03	34.8085	0.5228	0.208686	2.50519	0.0122385	0.0997444
gene:SPAC22F8.04	2629.43	0.320393	0.127984	2.50338	0.0123013	0.0999957
gene:SPBC947.07	522.306	0.38272	0.153	2.50144	0.012369	0.100383
gene:SPAC23G3.03	1263.65	0.371188	0.148479	2.49994	0.0124215	0.100645
gene:SPAC29B12.10c	1456.87	-0.342776	0.137298	-2.49659	0.0125393	0.101434
gene:SPAC1A6.03c	4472.46	0.323417	0.129711	2.49336	0.012654	0.101702
gene:SPBC23G7.05	9567.84	-0.297568	0.119336	-2.49353	0.0126481	0.101702
gene:SPBC30D10.07c	802.95	-0.361086	0.144761	-2.49436	0.0126186	0.101702
gene:SPCC285.04	710.318	0.371979	0.149151	2.49398	0.0126319	0.101702
gene:SPBC2F12.10	1613.94	0.33515	0.134792	2.48642	0.0129035	0.10354
gene:SPBP4H10.12	910.104	0.339848	0.136836	2.48361	0.0130059	0.104194
gene:SPBC83.15	1871.18	0.335312	0.135106	2.48184	0.0130705	0.104543
gene:SPBC902.06	1117.74	0.373484	0.1506	2.47997	0.0131393	0.104925
gene:SPCC962.06c	2437.33	0.350842	0.14161	2.47752	0.0132298	0.105478
gene:SPAC17C9.16c	2581.61	0.318535	0.128661	2.47577	0.0132948	0.105658
gene:SPBC713.11c	8422.21	-0.336391	0.135843	-2.47632	0.0132743	0.105658
gene:SPCC613.11c	189.138	0.444549	0.179877	2.47141	0.0134582	0.106787
gene:SPAC1952.04c	798.935	0.357188	0.144759	2.46747	0.0136073	0.107798
gene:SPAC6G10.10c	439.517	0.390627	0.15839	2.46624	0.0136539	0.107996
gene:SPBC56F2.10c	836.531	0.367033	0.148868	2.46549	0.0136827	0.108052
gene:SPAC4H3.07c	2377.05	-0.339589	0.137943	-2.46181	0.0138239	0.108918
gene:SPCC11E10.09c	323.127	-0.3949	0.160431	-2.46149	0.0138361	0.108918
gene:SPAC1805.08	1920.08	0.334898	0.136263	2.45773	0.0139819	0.109204
gene:SPAC227.05	844.353	-0.355398	0.144556	-2.45856	0.0139497	0.109204
gene:SPAC4F8.04	1244.74	0.32782	0.133364	2.45808	0.0139682	0.109204
gene:SPBC15D4.10c	1006.98	0.334052	0.135911	2.45788	0.013976	0.109204
gene:SPBC1778.03c	822.543	0.339905	0.138206	2.45941	0.0139167	0.109204
gene:SPAC16A10.01	366.037	0.389463	0.158529	2.45673	0.0140209	0.109336
gene:SPBC947.08c	642.717	0.378027	0.153921	2.45599	0.0140498	0.109391
gene:SPAC16.05c	2645.6	0.336303	0.136996	2.45484	0.0140946	0.109568
gene:SPAC227.17c	1503.79	-0.352713	0.143812	-2.4526	0.0141827	0.109569
gene:SPAC4G9.10	1704.52	-0.325858	0.132854	-2.45276	0.0141765	0.109569
gene:SPBC16A3.10	747.548	-0.348052	0.141896	-2.45286	0.0141726	0.109569
gene:SPCC4G3.07c	809.271	0.340377	0.138755	2.45308	0.0141639	0.109569
gene:SPBC106.13	417.529	0.38618	0.157782	2.44755	0.0143831	0.110946
gene:SPAC22G7.06c	10922.9	-0.333244	0.136254	-2.44577	0.0144545	0.111217
gene:SPBC23E6.03c	333.201	-0.390592	0.159715	-2.44556	0.0144629	0.111217
gene:SPBC651.03c	1954.45	0.326201	0.133425	2.44483	0.0144919	0.111268
gene:SPCC1682.09c	917.073	-0.344235	0.141015	-2.44112	0.014642	0.112176
gene:SPCC777.09c	11466.3	-0.329205	0.134876	-2.44079	0.0146551	0.112176
gene:SPBC14F5.07	1192.26	-0.339823	0.139368	-2.43832	0.0147558	0.112485
gene:SPBC215.13	1186.31	0.388214	0.159159	2.43917	0.0147211	0.112485
gene:SPBC405.01	4358.83	-0.34241	0.140439	-2.43813	0.0147633	0.112485
gene:SPBC3E7.08c	354.332	-0.383942	0.157656	-2.43531	0.0148791	0.113194
gene:SPAC30C2.07	1002.15	-0.3445	0.141528	-2.43414	0.0149271	0.113387
gene:SPAC11E3.15	30413	-0.295337	0.121518	-2.4304	0.0150822	0.114391
gene:SPBC16G5.03	639.815	0.354678	0.146093	2.42775	0.0151927	0.114886
gene:SPBC36.04	4533.02	0.29438	0.121257	2.42773	0.0151936	0.114886
gene:SPBC405.02c	544.341	0.371097	0.152894	2.42715	0.0152179	0.114895
gene:SPCC1840.07c	1655.96	-0.31553	0.130078	-2.4257	0.0152788	0.11518
gene:SPBPB2B2.06c	868.22	0.41783	0.172322	2.42471	0.0153207	0.115322
gene:SPBC660.15	2346.45	-0.325995	0.134504	-2.42368	0.0153641	0.115474
gene:SPBC56F2.05c	457.673	0.409687	0.169084	2.42297	0.0153941	0.115525
gene:SPAC10F6.04	650.301	0.345477	0.143096	2.4143	0.0157653	0.117815
gene:SPBC106.14c	1309.85	0.347788	0.14406	2.41419	0.0157701	0.117815
gene:SPCC4B3.07	3812.44	0.300486	0.124441	2.41469	0.0157484	0.117815
gene:SPCC550.11	2437.31	-0.314618	0.130808	-2.4052	0.0161638	0.120557
gene:SPCC63.12c	4214.19	0.305088	0.126871	2.4047	0.0161856	0.120557
gene:SPAC1565.04c	601.936	0.371165	0.15444	2.40329	0.0162481	0.120843
gene:SPAC1705.03c	24099.7	0.355971	0.148338	2.39972	0.0164075	0.121664
gene:SPCC1919.04	427.712	0.367753	0.153239	2.39987	0.016401	0.121664
gene:SPBC16H5.06	5317.98	0.293091	0.122168	2.39907	0.0164366	0.121699
gene:SPBC16C6.06	1045.1	-0.322546	0.134602	-2.39629	0.0165621	0.122447
gene:SPAC27F1.02c	9052.73	0.313216	0.130908	2.39264	0.0167278	0.123052
gene:SPAC4F10.22	82.1447	-0.486023	0.203215	-2.39167	0.0167717	0.123052
gene:SPAPB2B4.02	2125.14	-0.309291	0.129261	-2.39277	0.0167216	0.123052
gene:SPBC1271.04c	1486.31	-0.319493	0.133541	-2.39247	0.0167352	0.123052
gene:SPBC14F5.05c	83722.6	-0.290559	0.121496	-2.39152	0.0167788	0.123052
gene:SPBC947.15c	2239.94	0.330753	0.138319	2.39123	0.0167922	0.123052
gene:SPAC6F12.13c	4606.75	-0.309651	0.12962	-2.38891	0.0168987	0.12365
gene:SPAC1093.04c	674.288	-0.339007	0.142046	-2.38659	0.0170053	0.124248
gene:SPCC1322.03	559.917	0.350332	0.146923	2.38445	0.0171046	0.124791
gene:SPAC23G3.07c	633.833	0.350688	0.147249	2.3816	0.0172377	0.125427
gene:SPBC557.03c	2503.99	0.309089	0.129814	2.38102	0.0172646	0.125427
gene:SPCC1919.01	884.463	0.330137	0.138657	2.38097	0.0172673	0.125427
gene:SPBC21H7.04	571.578	0.3561	0.149598	2.38038	0.0172946	0.125443
gene:SPAC18B11.08c	1402.06	-0.369863	0.155519	-2.37824	0.0173953	0.125518
gene:SPAC23G3.09	1651.8	0.316956	0.133245	2.37874	0.0173719	0.125518
gene:SPAC31G5.17c	17685.6	-0.282671	0.118888	-2.37763	0.0174245	0.125518
gene:SPAPB24D3.06c	985.119	-0.340641	0.143266	-2.37768	0.0174219	0.125518
gene:SPCC1442.09	3296.74	-0.298756	0.12566	-2.37749	0.0174309	0.125518
gene:SPAC13G6.01c	1095.82	-0.314454	0.132736	-2.36902	0.0178354	0.127911
gene:SPAC22A12.10	4435.69	-0.320709	0.135382	-2.36891	0.0178404	0.127911
gene:SPBC29A10.15	727.207	-0.335933	0.141784	-2.36932	0.0178206	0.127911
gene:SPAC10F6.14c	980.447	-0.326444	0.137899	-2.36726	0.0179201	0.128299
gene:SPAC15A10.12c	666.944	-0.358479	0.151513	-2.366	0.0179815	0.128554
gene:SPAC19A8.09	519.669	-0.406871	0.172053	-2.3648	0.0180398	0.128785
gene:SPAC328.03	4204.05	0.308271	0.130643	2.35965	0.0182922	0.130401
gene:SPAC1565.07c	465.119	-0.362045	0.153511	-2.35843	0.0183523	0.130527
gene:SPAC23C4.10	758.638	0.336593	0.142731	2.35823	0.0183623	0.130527
gene:SPAC23D3.13c	793.321	-0.330921	0.140498	-2.35535	0.0185054	0.131357
gene:SPBC1703.08c	334.469	-0.375722	0.159816	-2.35096	0.018725	0.132726
gene:SPAC1B3.06c	1690.59	0.321116	0.136847	2.34653	0.0189494	0.13341
gene:SPAC2H10.02c	932.562	0.354999	0.151281	2.34663	0.0189443	0.13341
gene:SPAC607.03c	12392.6	-0.290327	0.123788	-2.34536	0.0190088	0.13341
gene:SPAC6B12.07c	2163.27	0.306495	0.130675	2.34547	0.019003	0.13341
gene:SPAC6F6.10c	4585.92	0.291135	0.124033	2.34723	0.0189134	0.13341
gene:SPACUNK4.10	8657.59	0.283647	0.120935	2.34545	0.0190041	0.13341
gene:SPBC428.10	605.762	0.386002	0.164488	2.34668	0.0189414	0.13341
gene:SPBC21C3.08c	8528.38	-0.304277	0.129769	-2.34476	0.0190395	0.133437
gene:SPAC644.15	13542.8	-0.306677	0.131087	-2.33949	0.0193103	0.135008
gene:SPAC6C3.02c	8043.76	0.277525	0.118661	2.33882	0.019345	0.135008
gene:SPBC17D11.03c	941.286	0.346873	0.148299	2.33901	0.019335	0.135008
gene:SPBC25H2.05	15610	-0.315659	0.135171	-2.33526	0.0195297	0.136107
gene:SPAC17A5.13	2193.88	-0.289806	0.124189	-2.33359	0.0196171	0.136525
gene:SPCC622.09	29709.6	0.269935	0.115718	2.3327	0.0196639	0.13666
gene:SPAC227.18	12131.6	-0.277889	0.119431	-2.32677	0.0199777	0.138377
gene:SPBC19C7.06	5136.33	-0.338487	0.145431	-2.32748	0.0199399	0.138377
gene:SPCC569.06	1857.74	0.296804	0.127578	2.32646	0.0199943	0.138377
gene:SPCC285.10c	590.686	0.337341	0.145075	2.32528	0.0200571	0.138619
gene:SPBC1105.05	4972.65	0.298081	0.128324	2.32288	0.0201859	0.139316
gene:SPAC18G6.05c	2250.98	-0.298341	0.12847	-2.32226	0.0202191	0.139352
gene:SPAC1851.02	2438.06	-0.309055	0.133197	-2.32027	0.0203261	0.139703
gene:SPCC1020.03	965.316	0.398097	0.17155	2.32059	0.0203091	0.139703
gene:SPAC11D3.06	243.909	-0.397007	0.171559	-2.31412	0.0206613	0.141422
gene:SPAC13G6.04	1635.49	-0.367308	0.15871	-2.31433	0.0206497	0.141422
gene:SPBC354.13	804.314	0.335245	0.144823	2.31486	0.0206206	0.141422
gene:SPCC1682.08c	973.855	-0.326129	0.141042	-2.31228	0.0207622	0.141806
gene:SPCC965.11c	392.756	-0.358543	0.155075	-2.31206	0.0207743	0.141806
gene:SPAC1486.04c	906.111	-0.330634	0.14313	-2.31003	0.0208865	0.142377
gene:SPBC16H5.09c	651.364	-0.338495	0.146613	-2.30877	0.0209564	0.142464
gene:SPBC4B4.05	1270.82	-0.373179	0.161605	-2.3092	0.0209323	0.142464
gene:SPAC20H4.05c	725.905	-0.345226	0.149611	-2.30749	0.0210278	0.142575
gene:SPCC1620.03	321.331	-0.37112	0.160836	-2.30745	0.02103	0.142575
gene:SPAP7G5.05	10113.6	-0.275249	0.119412	-2.30504	0.0211642	0.143095
gene:SPCC5E4.10c	321.796	0.391191	0.169698	2.30521	0.0211546	0.143095
gene:SPCC757.11c	1076.9	-0.31609	0.1373	-2.30218	0.0213248	0.143986
gene:SPBC19G7.19	2836.93	-0.284666	0.123855	-2.29838	0.0215401	0.145243
gene:SPCC126.07c	643.021	0.337355	0.147045	2.29423	0.0217771	0.146643
gene:SPBC1861.08c	1300.36	0.315899	0.137767	2.29299	0.0218483	0.146923
gene:SPAC23C4.05c	2607.51	0.288719	0.12604	2.29069	0.0219814	0.147619
gene:SPCC18B5.03	1103.8	0.308389	0.134738	2.2888	0.0220908	0.148154
gene:SPBC409.09c	351.959	0.366488	0.160243	2.28707	0.0221915	0.14863
gene:SPBC3H7.01	1655.94	-0.32274	0.141188	-2.28589	0.0222606	0.148892
gene:SPAC1B2.03c	6816.03	-0.302349	0.132353	-2.28442	0.0223468	0.149268
gene:SPBC119.18	983.272	-0.363297	0.159178	-2.28234	0.0224694	0.149886
gene:SPAC3A12.13c	2684.83	-0.30496	0.133698	-2.28097	0.0225502	0.149914
gene:SPAC521.02	1152.52	0.315812	0.138506	2.28014	0.0225993	0.149914
gene:SPAC821.06	1764.76	0.310049	0.136003	2.27973	0.022624	0.149914
gene:SPBC1709.14	672.105	0.329938	0.144666	2.28068	0.0225672	0.149914
gene:SPCC777.08c	889.662	-0.320971	0.140785	-2.27987	0.0226155	0.149914
gene:SPAC23A1.03	3424.85	-0.317841	0.139591	-2.27695	0.0227894	0.150013
gene:SPAC27D7.02c	945.856	-0.310888	0.136461	-2.27821	0.0227138	0.150013
gene:SPBC1289.14	35.8608	0.477975	0.209799	2.27825	0.0227116	0.150013
gene:SPBC16D10.07c	612.097	-0.33638	0.147683	-2.27771	0.0227436	0.150013
gene:SPBP8B7.26	1856.54	0.328898	0.144432	2.27719	0.0227749	0.150013
gene:SPBC29A3.08	414.2	0.359442	0.157911	2.27623	0.0228324	0.150098
gene:SPAC1F5.11c	967.751	-0.314887	0.138379	-2.27554	0.0228737	0.150171
gene:SPAC13C5.04	771.635	0.327505	0.14397	2.27481	0.0229171	0.150257
gene:SPAC18G6.04c	2421.45	-0.282147	0.124098	-2.27358	0.0229911	0.150545
gene:SPAC29B12.08	2286.33	0.34343	0.151206	2.27127	0.0231306	0.151259
gene:SPAC144.12	3741.74	-0.282711	0.124573	-2.26945	0.023241	0.151602
gene:SPAC30D11.06c	960.405	0.319243	0.140673	2.2694	0.0232438	0.151602
gene:SPBC2G2.12	2847.32	-0.29171	0.128752	-2.26568	0.0234712	0.152885
gene:SPAC25G10.08	7673.54	-0.296415	0.130859	-2.26515	0.0235034	0.152895
gene:SPAC105.03c	904.139	-0.331379	0.146382	-2.26379	0.0235871	0.153239
gene:SPAC343.01c	1452.76	-0.294999	0.130415	-2.262	0.0236975	0.153756
gene:SPBC36B7.05c	444.336	0.356704	0.157746	2.26125	0.0237436	0.153855
gene:SPAC25B8.07c	473.572	-0.346424	0.153322	-2.25946	0.0238547	0.153927
gene:SPAC694.02	3270.35	-0.307523	0.136101	-2.25952	0.0238513	0.153927
gene:SPCC1223.07c	5598.36	-0.31597	0.139841	-2.2595	0.0238525	0.153927
gene:SPCC1281.03c	1801.72	0.29955	0.132599	2.25907	0.0238792	0.153927
gene:SPCC338.08	822.974	0.312641	0.138423	2.25859	0.0239091	0.153927
gene:SPBPB21E7.11	85.6375	0.458383	0.203339	2.25428	0.0241786	0.15546
gene:SPAC57A10.06	185.413	-0.403528	0.179309	-2.25047	0.0244191	0.156805
gene:SPBP23A10.09	329.817	0.376295	0.16726	2.24976	0.0244643	0.156892
gene:SPAC21E11.03c	1182.91	0.301037	0.133875	2.24865	0.0245347	0.157023
gene:SPBC15D4.06	478.973	-0.359638	0.15995	-2.24845	0.0245477	0.157023
gene:SPBC31F10.11c	1146.99	0.338381	0.150644	2.24622	0.0246898	0.157528
gene:SPBC577.14c	1251.78	0.296772	0.132115	2.24631	0.0246843	0.157528
gene:SPAC25H1.10c	1780.71	0.338788	0.151019	2.24335	0.0248745	0.158099
gene:SPBC14C8.14c	1217.07	0.302601	0.134869	2.24367	0.0248535	0.158099
gene:SPCC613.07	601.953	0.328311	0.146295	2.24417	0.0248216	0.158099
gene:SPAC6F6.03c	2778.39	0.281869	0.12572	2.24203	0.0249592	0.158234
gene:SPAC869.08	45.8378	0.472912	0.210892	2.24244	0.0249332	0.158234
gene:SPAC3G9.05	1297.37	0.305053	0.136218	2.23945	0.0251264	0.159091
gene:SPBC11C11.04c	544.072	-0.328998	0.146983	-2.23834	0.025199	0.159348
gene:SPAC1F7.14c	168.911	-0.40992	0.183236	-2.23711	0.0252789	0.159651
gene:SPAC22F3.06c	2187.4	-0.293845	0.13155	-2.23372	0.0255016	0.160448
gene:SPBP22H7.08	21307.5	-0.264301	0.118285	-2.23444	0.0254539	0.160448
gene:SPCC24B10.21	108262	0.268373	0.12012	2.2342	0.0254697	0.160448
gene:SPBC409.15	2344.6	0.28031	0.125564	2.2324	0.0255882	0.160587
gene:SPCC1259.06	631.87	0.331468	0.148459	2.23272	0.0255672	0.160587
gene:SPAC1B3.02c	1763.24	-0.301987	0.135371	-2.23082	0.0256933	0.161044
gene:SPCC16C4.21	13.0561	-0.373345	0.167542	-2.22836	0.0258565	0.161863
gene:SPAC30.01c	1482.5	-0.288317	0.129532	-2.22583	0.0260253	0.162716
gene:SPBC2D10.18	906.158	-0.309378	0.139039	-2.22511	0.0260737	0.162814
gene:SPAC11H11.03c	696.073	-0.327435	0.147295	-2.22299	0.0262162	0.163211
gene:SPAC6G9.05	807.853	0.318309	0.143233	2.22232	0.0262616	0.163211
gene:SPBC211.03c	1329.79	-0.291114	0.131026	-2.22181	0.0262965	0.163211
gene:SPBC3E7.10	2939.06	0.274084	0.123365	2.22174	0.0263011	0.163211
gene:SPCC663.18	3540.85	0.287176	0.129196	2.2228	0.026229	0.163211
gene:SPAC26H5.10c	36227.3	-0.264871	0.119266	-2.22084	0.0263615	0.163229
gene:SPAC2F3.05c	893.925	0.308595	0.138962	2.22073	0.0263696	0.163229
gene:SPAP27G11.04c	861.684	-0.314435	0.141661	-2.21963	0.0264438	0.163283
gene:SPBC3H7.18	296.525	0.38255	0.17234	2.21973	0.0264368	0.163283
gene:SPAC12G12.01c	1070.74	-0.299011	0.134792	-2.21832	0.0265331	0.163632
gene:SPCC330.12c	6347.82	0.280783	0.126807	2.21425	0.0268113	0.165143
gene:SPAC977.10	1419.49	-0.289613	0.130937	-2.21185	0.0269768	0.165958
gene:SPBC16A3.17c	1284.11	-0.290222	0.131285	-2.21062	0.0270624	0.166278
gene:SPBC365.16	4178.52	-0.326513	0.147802	-2.20913	0.0271657	0.166708
gene:SPCC1739.14	875.182	-0.32124	0.145836	-2.20274	0.0276129	0.169244
gene:SPBC1539.08	992.993	0.298597	0.13602	2.19524	0.0281466	0.172303
gene:SPAC823.11	1429.34	-0.291283	0.132724	-2.19464	0.0281891	0.172351
gene:SPCC1840.02c	6302.99	-0.276125	0.126067	-2.19031	0.0285019	0.17405
gene:SPCC1183.08c	44927.8	-0.265527	0.121328	-2.18851	0.0286324	0.174633
gene:SPCC645.09	389.809	0.353434	0.161656	2.18634	0.0287908	0.175385
gene:SPBC3B9.03	1192.51	-0.297065	0.135956	-2.18502	0.0288876	0.175759
gene:SPAC24H6.10c	7534.12	-0.270657	0.123945	-2.18368	0.0289856	0.176141
gene:SPBC216.05	870.224	-0.298561	0.136784	-2.18271	0.0290572	0.17636
gene:SPAC3A12.09c	268.952	-0.376467	0.172677	-2.18018	0.0292439	0.177042
gene:SPBC21H7.05	697.492	-0.311054	0.14266	-2.18039	0.0292284	0.177042
gene:SPCC1795.04c	4111.51	0.266372	0.122203	2.17975	0.0292761	0.177042
gene:SPAC25G10.09c	3304.53	0.305458	0.140259	2.17782	0.0294191	0.177692
gene:SPAP14E8.05c	932.64	-0.314971	0.144724	-2.17635	0.0295287	0.178138
gene:SPAC23A1.06c	808.191	0.308658	0.14195	2.17441	0.0296744	0.1788
gene:SPAC22A12.16	11950.5	-0.29057	0.133777	-2.17204	0.0298525	0.179656
gene:SPAC16E8.12c	639.433	-0.311023	0.143454	-2.1681	0.0301508	0.181013
gene:SPCC1494.05c	1044.3	-0.320104	0.147641	-2.16812	0.0301498	0.181013
gene:SPBC17D11.01	1116.98	0.31056	0.143303	2.16715	0.0302231	0.181229
gene:SPAC23C11.16	924.772	0.29435	0.135872	2.16637	0.0302829	0.18137
gene:SPAC23C4.02	404.228	-0.339337	0.156712	-2.16536	0.0303604	0.181615
gene:SPBC28F2.03	31703.5	-0.265499	0.122644	-2.16479	0.0304034	0.181655
gene:SPBC25B2.05	1336.27	0.298084	0.137745	2.16403	0.0304621	0.181788
gene:SPCC613.08	1553.19	0.284932	0.131703	2.16344	0.0305075	0.181841
gene:SPAC144.13c	367.264	0.34179	0.158046	2.1626	0.0305718	0.182006
gene:SPAC1B3.17	443.699	-0.332232	0.153702	-2.16153	0.0306547	0.182282
gene:SPCC1682.11c	743.472	0.320292	0.148213	2.16103	0.0306933	0.182294
gene:SPAC1556.01c	449.232	-0.333212	0.15433	-2.15909	0.0308436	0.182534
gene:SPBP8B7.06	28557.6	-0.250686	0.116091	-2.15939	0.0308198	0.182534
gene:SPCC306.02c	3055.79	0.278791	0.129069	2.16002	0.0307715	0.182534
gene:SPAC17A5.12	665.712	0.318393	0.147702	2.15564	0.0311121	0.182605
gene:SPAC343.05	6746.67	-0.262095	0.121479	-2.15753	0.0309642	0.182605
gene:SPAPB1E7.09	2863.48	-0.29241	0.135602	-2.15638	0.0310538	0.182605
gene:SPBC2D10.06	135.759	0.410236	0.190251	2.15629	0.031061	0.182605
gene:SPBC530.13	771.489	0.307553	0.142586	2.15697	0.0310083	0.182605
gene:SPCC126.04c	1007.07	0.293895	0.136164	2.1584	0.0308968	0.182605
gene:SPCC737.02c	5495.99	0.271229	0.125798	2.15608	0.0310777	0.182605
gene:SPAC1786.02	7101.35	0.313347	0.145518	2.15332	0.0312932	0.183028
gene:SPAC2C4.09	685.263	0.314971	0.14626	2.15351	0.0312787	0.183028
gene:SPAPYUK71.03c	2478.01	-0.283354	0.13159	-2.15331	0.0312943	0.183028
gene:SPAC683.02c	668.716	0.310237	0.144257	2.15059	0.0315085	0.184065
gene:SPAC3A11.07	9207.9	0.298366	0.138872	2.14849	0.0316746	0.184408
gene:SPCC1919.15	639.814	-0.30966	0.144132	-2.14844	0.0316784	0.184408
gene:SPCC4F11.02	1219.65	0.285024	0.132613	2.14928	0.031612	0.184408
gene:SPBC16A3.13	91.6144	0.431124	0.200898	2.14599	0.031874	0.18533
gene:SPAC29B12.14c	847.33	0.307181	0.143282	2.1439	0.0320412	0.186085
gene:SPAC17C9.03	6662.35	-0.290011	0.135334	-2.14292	0.0321195	0.186323
gene:SPAC17C9.13c	1887.08	0.27242	0.127181	2.14199	0.0321944	0.18654
gene:SPAC2G11.05c	248.686	-0.378385	0.176811	-2.14006	0.0323503	0.187226
gene:SPAC664.03	2391.55	0.280955	0.131314	2.13956	0.0323901	0.187237
gene:SPCC1393.07c	139.049	0.407408	0.190469	2.13898	0.0324376	0.187237
gene:SPCC736.05	312.527	-0.350169	0.163749	-2.13845	0.0324802	0.187237
gene:SPCC895.03c	839.848	0.299132	0.139901	2.13817	0.0325026	0.187237
gene:SPBC651.05c	581.113	0.31247	0.146252	2.13652	0.0326371	0.187795
gene:SPAC15A10.05c	480.247	0.325558	0.152659	2.13259	0.0329588	0.189209
gene:SPBC1685.05	596.397	-0.308854	0.144799	-2.13298	0.032926	0.189209
gene:SPBC651.01c	5924.2	0.26879	0.126094	2.13167	0.0330337	0.189421
gene:SPAC630.14c	2820.27	0.276079	0.129584	2.1305	0.0331301	0.189538
gene:SPBC32F12.06	1416.94	0.292754	0.137407	2.13057	0.0331249	0.189538
gene:SPAC1B1.01	2002.38	0.328559	0.154296	2.12941	0.0332207	0.189664
gene:SPAC23C4.08	2808.93	0.285377	0.134023	2.12931	0.0332283	0.189664
gene:SPCC895.09c	631.932	-0.308701	0.145158	-2.12666	0.0334486	0.190703
gene:SPBC16C6.04	457.126	0.326754	0.153714	2.12573	0.033526	0.190926
gene:SPAC1002.03c	1622.44	-0.281715	0.132632	-2.12403	0.0336673	0.191511
gene:SPAC31A2.02	1081.16	-0.368599	0.173791	-2.12094	0.0339272	0.192331
gene:SPBC16H5.13	602.304	-0.317061	0.149447	-2.12156	0.0338743	0.192331
gene:SPBC20F10.04c	1027.29	0.29393	0.138563	2.12127	0.0338991	0.192331
gene:SPBC1711.17	370.124	-0.332419	0.156954	-2.11794	0.03418	0.193544
gene:SPAC26F1.08c	340.687	-0.339764	0.160458	-2.11746	0.0342207	0.193555
gene:SPAC8C9.09c	714.144	0.306998	0.145138	2.11521	0.034412	0.194416
gene:SPBC17G9.03c	8442.89	-0.303498	0.14354	-2.11437	0.0344833	0.194598
gene:SPAC4H3.09	2550.72	-0.316097	0.149561	-2.1135	0.0345581	0.1948
gene:SPBC4C3.03	2550.75	-0.295866	0.140071	-2.11226	0.0346642	0.195177
gene:SPAC23H4.10c	929.381	-0.2878	0.136401	-2.10995	0.0348628	0.195246
gene:SPBC11C11.02	1230.1	0.312926	0.148318	2.10984	0.0348723	0.195246
gene:SPBC13E7.07	2490.54	0.277071	0.131275	2.11061	0.0348058	0.195246
gene:SPBC17A3.03c	1406.31	0.280305	0.132846	2.11	0.0348582	0.195246
gene:SPCC550.14	4441.95	-0.269247	0.127544	-2.11101	0.0347714	0.195246
gene:SPBC16C6.12c	921.088	0.289387	0.137222	2.10889	0.0349542	0.195485
gene:SPBC3B9.13c	24526.9	0.255848	0.121391	2.10763	0.0350632	0.195655
gene:SPCC23B6.01c	3981.61	0.284117	0.13479	2.10784	0.0350447	0.195655
gene:SPAC17H9.08	680.502	-0.298329	0.141848	-2.10316	0.0354517	0.196284
gene:SPAC19B12.06c	2837.16	-0.304596	0.144805	-2.1035	0.0354221	0.196284
gene:SPAC1B9.03c	1686.97	0.26911	0.127906	2.10396	0.0353817	0.196284
gene:SPAC56F8.16	2419.2	0.287338	0.136572	2.10394	0.0353839	0.196284
gene:SPBC1861.05	813.481	-0.306206	0.145584	-2.10329	0.0354403	0.196284
gene:SPBC646.06c	711.647	-0.303368	0.14406	-2.10585	0.0352178	0.196284
gene:SPCC1322.11	23359	-0.261338	0.124244	-2.10344	0.0354277	0.196284
gene:SPAPB24D3.09c	862.1	-0.303114	0.144362	-2.09967	0.0357577	0.197759
gene:SPCC18.16c	734.708	0.331426	0.157899	2.09898	0.0358191	0.197878
gene:SPCC18.01c	2555.96	-0.277297	0.13222	-2.09724	0.0359727	0.198507
gene:SPBC1A4.05	1089.54	0.299568	0.142985	2.09511	0.0361616	0.199109
gene:SPBC2D10.09	1068.04	-0.280093	0.133676	-2.09532	0.0361429	0.199109
gene:SPAC16A10.05c	173.138	-0.399298	0.190695	-2.09391	0.0362683	0.199476
gene:SPAC13A11.03	178.934	0.391476	0.187178	2.09147	0.0364862	0.200453
gene:SPBC29A3.06	1102.29	0.288456	0.137984	2.0905	0.036573	0.200488
gene:SPBC776.04	1773.28	-0.282722	0.135231	-2.09067	0.0365577	0.200488
gene:SPBC530.11c	1746.84	0.293935	0.140721	2.08879	0.036727	0.20111
gene:SPBC31E1.01c	346.34	-0.330352	0.158269	-2.08727	0.0368633	0.201194
gene:SPBC660.12c	1051.02	-0.282473	0.135326	-2.08735	0.0368565	0.201194
gene:SPCC191.03c	249.656	-0.35668	0.170844	-2.08776	0.0368195	0.201194
gene:SPCPB1C11.01	4791.65	0.293654	0.140796	2.08567	0.0370087	0.201766
gene:SPCC1442.14c	2371.88	0.260374	0.124896	2.08474	0.0370932	0.202006
gene:SPAC2F3.18c	1711.28	-0.307998	0.147798	-2.08391	0.0371679	0.202192
gene:SPAC521.05	32250.1	-0.241242	0.115861	-2.08218	0.0373264	0.202391
gene:SPCC31H12.03c	2394.84	0.284934	0.136792	2.08298	0.0372534	0.202391
gene:SPCC4G3.06c	785.798	0.289967	0.139261	2.08219	0.0373253	0.202391
gene:SPCC13B11.04c	67.8532	-0.431544	0.207608	-2.07865	0.0376499	0.203702
gene:SPCC16C4.05	269.908	0.355664	0.171082	2.07891	0.0376259	0.203702
gene:SPAC328.08c	334.736	-0.337937	0.162655	-2.07764	0.0377429	0.203984
gene:SPBC1A4.06c	490.758	-0.309504	0.149044	-2.0766	0.0378384	0.204278
gene:SPAC29A4.17c	320.376	0.350012	0.168632	2.0756	0.0379312	0.204558
gene:SPBC11B10.07c	2099.94	0.274958	0.132515	2.07491	0.0379949	0.204679
gene:SPBC119.08	1555.78	0.265976	0.128246	2.07395	0.0380843	0.204718
gene:SPBC646.16	5238.2	0.26116	0.125914	2.07412	0.0380679	0.204718
gene:SPAC31A2.11c	661.237	0.301996	0.145715	2.07252	0.0382174	0.205057
gene:SPAC458.07	976.684	0.282555	0.136372	2.07194	0.0382706	0.205057
gene:SPBC1347.06c	1217	0.280556	0.135391	2.07219	0.0382474	0.205057
gene:SPAC14C4.06c	1253.86	0.279543	0.134957	2.07135	0.0383265	0.205135
gene:SPAC11E3.11c	742.705	-0.289746	0.139976	-2.06996	0.0384556	0.205221
gene:SPAC630.13c	964.266	-0.283942	0.137168	-2.07002	0.0384501	0.205221
gene:SPAC6F6.08c	343.644	0.331645	0.160226	2.06985	0.038466	0.205221
gene:SPBC19F5.04	7142.2	-0.291609	0.141058	-2.0673	0.0387058	0.206279
gene:SPCC18.12c	961.178	0.285307	0.138057	2.06658	0.0387737	0.20642
gene:SPAC343.06c	1040.1	0.277378	0.134459	2.06291	0.0391207	0.207382
gene:SPBC582.10c	300.173	-0.339141	0.164349	-2.06355	0.0390609	0.207382
gene:SPBC887.03c	980.729	-0.277805	0.134625	-2.06355	0.0390605	0.207382
gene:SPCC16A11.15c	754.454	0.307526	0.149071	2.06295	0.039117	0.207382
gene:SPBC19C7.04c	3570.99	0.279549	0.135571	2.06201	0.0392066	0.207616
gene:SPAC2C4.16c	36902.4	-0.241149	0.117016	-2.06082	0.0393201	0.207775
gene:SPCC364.02c	686.366	0.309654	0.150253	2.06088	0.0393141	0.207775
gene:SPAC227.13c	7174.49	0.24987	0.121319	2.05961	0.039436	0.208167
gene:SPAC11E3.13c	3684.75	0.303862	0.147584	2.05891	0.0395027	0.208298
gene:SPBC4F6.04	11558	-0.241712	0.117461	-2.0578	0.0396091	0.208638
gene:SPCC24B10.05	1621.2	-0.27491	0.13363	-2.05724	0.0396632	0.208703
gene:SPAC2E12.02	2116.45	0.286508	0.139304	2.05671	0.039714	0.20875
gene:SPBC354.14c	1760.91	0.26299	0.127979	2.05495	0.0398837	0.209421
gene:SPAC22H10.05c	1943.73	-0.259259	0.126277	-2.05309	0.0400636	0.209642
gene:SPBC651.04	418.525	0.322038	0.156876	2.05282	0.0400904	0.209642
gene:SPBC660.09	444.494	-0.330685	0.161062	-2.05316	0.0400575	0.209642
gene:SPBP35G2.05c	1215.9	0.284283	0.138487	2.05278	0.0400941	0.209642
gene:SPBC3E7.13c	142.376	0.400656	0.195232	2.0522	0.0401501	0.209715
gene:SPBC354.05c	1233.87	-0.280859	0.136902	-2.05154	0.0402144	0.209831
gene:SPCC550.13	1382.35	0.28523	0.139069	2.05099	0.0402678	0.20989
gene:SPAC19G12.03	1403.39	-0.285486	0.139244	-2.05026	0.0403393	0.210043
gene:SPAC4F10.16c	917.744	-0.287191	0.140118	-2.04964	0.0403996	0.210137
gene:SPAC630.08c	11856.6	0.321666	0.15699	2.04896	0.0404662	0.210264
gene:SPAPB15E9.02c	120.533	0.39847	0.194692	2.04667	0.0406908	0.211211
gene:SPAC144.06	809.402	-0.283906	0.138829	-2.045	0.0408548	0.211648
gene:SPBC1A4.04	2430.9	0.253074	0.123755	2.04495	0.0408599	0.211648
gene:SPBC1198.07c	586.566	0.298879	0.146327	2.04254	0.041098	0.211794
gene:SPBC1604.03c	1302.49	0.272397	0.133354	2.04266	0.0410864	0.211794
gene:SPBC8D2.10c	1963.23	-0.265085	0.129708	-2.0437	0.040983	0.211794
gene:SPCC1223.10c	959.225	0.284003	0.138979	2.0435	0.0410027	0.211794
gene:SPCC1494.03	635.914	0.293888	0.143886	2.04251	0.0411007	0.211794
gene:SPBC582.04c	912.47	-0.280853	0.137618	-2.04081	0.0412696	0.212445
gene:SPBC14C8.01c	959.73	0.289747	0.14205	2.03976	0.0413743	0.212635
gene:SPBC21C3.09c	1256.03	0.287237	0.140831	2.03958	0.0413919	0.212635
gene:SPAC890.05	1116.92	0.297917	0.146164	2.03823	0.0415271	0.21289
gene:SPBC14F5.01	287.95	-0.349232	0.171309	-2.03861	0.0414885	0.21289
gene:SPBC25H2.03	626.661	0.297756	0.146235	2.03615	0.0417356	0.213495
gene:SPBC800.06	2733.27	0.251685	0.123621	2.03593	0.0417569	0.213495
gene:SPBP4H10.05c	2806.6	-0.25375	0.124646	-2.03577	0.0417735	0.213495
gene:SPAC22A12.07c	2563.39	-0.259763	0.127715	-2.03393	0.0419583	0.214
gene:SPCC613.05c	44048.3	-0.290251	0.142691	-2.03412	0.0419395	0.214
gene:SPAC140.02	10589.9	0.288636	0.141974	2.03302	0.0420501	0.214019
gene:SPAC57A10.02	1260.47	0.271077	0.133366	2.03258	0.0420948	0.214019
gene:SPAC9.10	535.713	-0.302366	0.148788	-2.0322	0.0421337	0.214019
gene:SPBC9B6.05c	1417.03	-0.332371	0.163456	-2.0334	0.0420118	0.214019
gene:SPCC70.04c	327.817	-0.328263	0.161593	-2.03142	0.0422126	0.214201
gene:SPBC16E9.01c	1329.23	0.266072	0.131123	2.02917	0.0424405	0.214811
gene:SPBP35G2.02	1461.35	0.267631	0.131898	2.02907	0.042451	0.214811
gene:SPBP8B7.08c	678.749	-0.326031	0.160688	-2.02896	0.0424622	0.214811
gene:SPAC16E8.08	636.333	0.303643	0.14971	2.02822	0.0425382	0.214977
gene:SPAC589.02c	215.042	-0.355158	0.175228	-2.02683	0.0426801	0.215166
gene:SPBC21C3.11	865.102	0.280732	0.138514	2.02674	0.042689	0.215166
gene:SPCC613.10	5965.98	0.254483	0.125572	2.02658	0.0427051	0.215166
gene:SPCC830.07c	2929.37	-0.263704	0.130344	-2.02314	0.0430591	0.216731
gene:SPAPB18E9.04c	1211.32	-0.321195	0.158832	-2.02223	0.0431522	0.21698
gene:SPAC1B2.06	132.513	-0.39377	0.194765	-2.02177	0.0431998	0.217001
gene:SPAC11E3.01c	750.41	-0.289224	0.143141	-2.02055	0.043326	0.217415
gene:SPAC4F10.14c	23259.1	-0.244448	0.121259	-2.01592	0.0438085	0.219395
gene:SPCC576.02	782.9	0.291467	0.144561	2.01622	0.043777	0.219395
gene:SPBC3B9.10	1816.53	0.277148	0.137656	2.01334	0.0440793	0.220529
gene:SPAC688.11	1709.49	-0.274583	0.136495	-2.01167	0.0442543	0.220961
gene:SPBP26C9.03c	656.475	0.288933	0.143624	2.01174	0.0442477	0.220961
gene:SPAC1071.08	10143.6	-0.271917	0.13535	-2.00899	0.0445383	0.222
gene:SPAC1486.09	1864.86	0.253358	0.126173	2.00803	0.0446406	0.222
gene:SPAC25G10.06	15283.9	-0.241689	0.120339	-2.0084	0.044601	0.222
gene:SPAC4A8.16c	7076.42	-0.25734	0.128134	-2.00836	0.0446049	0.222
gene:SPBC13G1.08c	1299.98	-0.264435	0.131755	-2.00702	0.0447475	0.222089
gene:SPCC24B10.02c	852.148	0.278607	0.13879	2.0074	0.0447072	0.222089
gene:SPAC13G6.10c	20653.5	0.272212	0.135709	2.00585	0.044872	0.222485
gene:SPAC27E2.07	877.097	0.284234	0.141861	2.0036	0.0451125	0.223019
gene:SPCC16C4.13c	3418.94	-0.30508	0.152267	-2.00359	0.0451141	0.223019
gene:SPCC330.14c	24929	-0.233073	0.116317	-2.00378	0.0450934	0.223019
gene:SPAC22A12.04c	31160.1	-0.263038	0.131365	-2.00234	0.0452477	0.223458
gene:SPBC25H2.09	819.52	0.305601	0.153009	1.99727	0.0457957	0.225941
gene:SPAPB1A11.05	71.1723	0.414455	0.207592	1.99649	0.0458804	0.226037
gene:SPBC428.16c	2330.11	0.277644	0.139082	1.99626	0.0459059	0.226037
gene:SPBC1709.08	1040.48	-0.272737	0.136732	-1.99469	0.0460772	0.226656
gene:SPBC19G7.15	2488.4	0.252775	0.126752	1.99424	0.0461259	0.226672
gene:SPBC839.05c	23151.8	-0.255515	0.128162	-1.99369	0.0461854	0.226741
gene:SPAC17H9.14c	6569.31	-0.257347	0.12911	-1.99323	0.0462358	0.226765
gene:SPAC9.11	421.552	0.313116	0.157236	1.99138	0.0464396	0.227361
gene:SPCC1672.08c	1287.73	0.261496	0.13132	1.99129	0.0464486	0.227361
gene:SPAC1F5.02	8478.28	-0.24689	0.124191	-1.98799	0.0468124	0.228917
gene:SPAC1952.01	256.914	-0.337652	0.170052	-1.98558	0.0470802	0.22988
gene:SPCC757.05c	961.377	-0.271785	0.136893	-1.98539	0.0471016	0.22988
gene:SPAC1952.05	717.847	-0.283254	0.142814	-1.98337	0.0473258	0.230605
gene:SPAC23H3.13c	1658.53	0.256708	0.12944	1.98322	0.0473427	0.230605
gene:SPBC21C3.04c	882.763	0.282345	0.142471	1.98178	0.047504	0.230939
gene:SPCC825.01	2199.34	-0.266406	0.134424	-1.98183	0.0474983	0.230939
gene:SPAC19G12.14	1518.93	0.267564	0.135091	1.98063	0.0476331	0.231341
gene:SPBC1778.07	1186.73	-0.265027	0.13393	-1.97884	0.0478336	0.232089
gene:SPAC23H4.09	5296.28	-0.242669	0.122714	-1.97751	0.0479836	0.232138
gene:SPAC26H5.13c	1053.94	0.267808	0.135374	1.97828	0.0478972	0.232138
gene:SPCC191.02c	3541.66	-0.297917	0.150621	-1.97792	0.047938	0.232138
gene:SPBC15D4.01c	644.931	0.284703	0.144019	1.97685	0.0480591	0.232259
gene:SPBC19F8.03c	1125.55	0.275034	0.139154	1.97647	0.0481017	0.232259
gene:SPAC1687.20c	117.955	-0.381012	0.192894	-1.97524	0.0482412	0.232481
gene:SPBC25B2.02c	941.723	0.268524	0.135939	1.97532	0.0482316	0.232481
gene:SPBC16A3.04	1436.59	0.268934	0.136304	1.97304	0.0484908	0.233458
gene:SPAC1610.01	418.133	-0.327649	0.166285	-1.97041	0.0487915	0.234488
gene:SPAC29B12.07	1439.37	-0.269781	0.136921	-1.97035	0.0487986	0.234488
gene:SPBC17D1.07c	255.172	-0.337191	0.171212	-1.96944	0.0489026	0.23465
gene:SPBC365.13c	1062.93	0.267047	0.13561	1.96923	0.0489266	0.23465
gene:SPAC1071.03c	1184.22	-0.273466	0.139153	-1.96522	0.0493886	0.23644
gene:SPCC24B10.08c	667.896	0.291491	0.148329	1.96517	0.0493948	0.23644
gene:SPAC144.07c	634.793	-0.289505	0.147457	-1.96332	0.0496091	0.237011
gene:SPAC23H4.18c	926.683	0.277349	0.141261	1.96338	0.0496017	0.237011
gene:SPAC1071.02	519.839	-0.299923	0.153161	-1.95823	0.0502035	0.239621
gene:SPAC23H3.04	233.97	0.342747	0.175126	1.95714	0.0503305	0.239768
gene:SPCC162.07	5387.15	0.289044	0.147665	1.95743	0.0502972	0.239768
gene:SPBC1734.08	1217.12	0.277444	0.14188	1.95548	0.0505259	0.24001
gene:SPBC18H10.08c	394.769	-0.303095	0.154989	-1.95559	0.050513	0.24001
gene:SPCC825.03c	3476.94	0.241238	0.123334	1.95596	0.0504693	0.24001
gene:SPBC337.10c	2184.51	0.269656	0.13799	1.95418	0.0506805	0.240361
gene:SPBC36B7.09	970.599	-0.284756	0.145727	-1.95404	0.0506963	0.240361
gene:SPCC663.13c	1128.08	-0.28881	0.147859	-1.95329	0.0507856	0.240556
gene:SPBC12D12.02c	173.683	0.359051	0.183959	1.9518	0.0509622	0.241163
gene:SPAC3F10.08c	719.753	0.292001	0.149702	1.95055	0.0511104	0.241635
gene:SPAC3F10.02c	796.957	-0.273648	0.140418	-1.94881	0.0513187	0.24216
gene:SPCC4B3.09c	2017.7	0.249212	0.127874	1.94889	0.0513083	0.24216
gene:SPAC1093.02	3086.43	-0.254604	0.130775	-1.94689	0.0515481	0.243012
gene:SPBC29A3.18	8226.37	0.250941	0.12903	1.94483	0.0517954	0.243487
gene:SPBC428.20c	461.518	-0.292303	0.150284	-1.945	0.0517751	0.243487
gene:SPCC645.06c	1195.72	-0.258242	0.132748	-1.94536	0.0517316	0.243487
gene:SPAC16C9.02c	3526.24	-0.239129	0.123097	-1.9426	0.0520641	0.24452
gene:SPAC1834.08	1100.36	-0.260195	0.134159	-1.93946	0.0524457	0.245453
gene:SPBC336.04	969.864	-0.26462	0.136454	-1.93926	0.0524692	0.245453
gene:SPBC56F2.02	42555.9	-0.231191	0.119161	-1.94016	0.0523608	0.245453
gene:SPCC1259.11c	1382.8	-0.250612	0.12922	-1.93943	0.0524495	0.245453
gene:SPCC548.04	865.808	0.270387	0.139451	1.93894	0.052509	0.245453
gene:SPAC8E11.02c	33193.8	0.225594	0.116416	1.93782	0.0526456	0.245861
gene:SPCC1281.02c	424.951	0.302116	0.155988	1.93679	0.0527712	0.246216
gene:SPBC1711.16	2275.07	0.262065	0.135354	1.93614	0.0528502	0.246354
gene:SPAPB1A10.07c	735.292	0.274794	0.141985	1.93537	0.052945	0.246565
gene:SPBC947.12	458.696	0.311166	0.160891	1.93401	0.053112	0.247112
gene:SPCC594.07c	1500.03	0.251877	0.130326	1.93266	0.0532775	0.247651
gene:SPAC13C5.01c	3589.21	0.235717	0.122032	1.9316	0.0534087	0.248029
gene:SPAC6G10.02c	692.406	-0.272968	0.141432	-1.93004	0.053602	0.248511
gene:SPAC977.09c	39.7189	-0.404148	0.209408	-1.92996	0.0536121	0.248511
gene:SPCC306.11	3443.19	0.285117	0.147775	1.9294	0.0536818	0.248602
gene:SPAC56F8.10	4096.39	-0.268847	0.13946	-1.92778	0.0538828	0.249071
gene:SPBC16G5.10	1188.61	0.266489	0.13823	1.92786	0.0538725	0.249071
gene:SPBC1773.02c	1431.3	0.264217	0.137091	1.92732	0.0539403	0.249105
gene:SPBC19C7.11	522.948	-0.293588	0.152498	-1.92519	0.0542055	0.249867
gene:SPBP8B7.12c	1996.54	-0.267947	0.139156	-1.92552	0.0541644	0.249867
gene:SPAC17G8.08c	2479.68	-0.262803	0.136593	-1.92398	0.0543566	0.250332
gene:SPBC2D10.04	1194.42	0.27242	0.141635	1.92339	0.0544311	0.250443
gene:SPAC2E1P5.05	1206.9	0.285027	0.14824	1.92274	0.0545132	0.25059
gene:SPAC10F6.10	732.776	0.274931	0.143109	1.92113	0.0547157	0.251238
gene:SPBC18E5.05c	662.528	0.286215	0.149007	1.92081	0.0547552	0.251238
gene:SPAC1B2.04	3037.13	0.25426	0.132539	1.91838	0.0550626	0.252417
gene:SPAC4F10.07c	1033.7	0.27847	0.145254	1.91713	0.0552216	0.25283
gene:SPBC18E5.03c	475.406	-0.290867	0.15174	-1.91687	0.0552542	0.25283
gene:SPBC17G9.10	22393	-0.248131	0.12953	-1.91562	0.0554131	0.253324
gene:SPAC1A6.07	1988.47	0.300491	0.157146	1.91217	0.0558541	0.253955
gene:SPAC22A12.01c	617.481	-0.28586	0.149409	-1.91327	0.0557138	0.253955
gene:SPBC16A3.11	612.035	-0.2757	0.144143	-1.91268	0.055789	0.253955
gene:SPCC320.03	2036.36	0.242671	0.126813	1.91362	0.0556685	0.253955
gene:SPCC338.06c	1141.85	0.278233	0.145508	1.91215	0.0558568	0.253955
gene:SPCC757.07c	2953.53	0.26795	0.140025	1.91358	0.0556734	0.253955
gene:SPCC1223.09	1774.08	0.319239	0.167045	1.9111	0.0559922	0.254338
gene:SPAPB2B4.04c	1086.05	0.295278	0.154613	1.90979	0.0561609	0.25464
gene:SPBPB2B2.18	32.9218	0.394633	0.206603	1.91011	0.0561191	0.25464
gene:SPCC1795.03	2610.43	0.242118	0.126834	1.90894	0.0562696	0.254901
gene:SPCC1393.10	2309.21	0.305827	0.160251	1.90843	0.0563356	0.254968
gene:SPAC23G3.12c	1740.76	-0.257417	0.1351	-1.90537	0.0567315	0.255794
gene:SPBC1773.17c	1302.79	-0.25939	0.136135	-1.90539	0.0567296	0.255794
gene:SPBC887.05c	1030.07	0.257993	0.135426	1.90504	0.0567746	0.255794
gene:SPCC13B11.01	108143	-0.399947	0.209859	-1.90579	0.0566774	0.255794
gene:SPCPB16A4.02c	1323.74	0.251959	0.132205	1.90582	0.0566741	0.255794
gene:SPCC1442.02	439.514	-0.289097	0.151811	-1.90433	0.0568672	0.255979
gene:SPCC622.11	616.221	0.300041	0.157609	1.9037	0.0569493	0.256118
gene:SPAC1805.03c	261.093	-0.344386	0.181006	-1.90262	0.0570902	0.25652
gene:SPAC22G7.09c	1601.26	0.253231	0.133197	1.90118	0.0572789	0.257136
gene:SPBC887.08	442.702	-0.32454	0.170759	-1.90057	0.0573579	0.257259
gene:SPBC15D4.15	6070.07	-0.268607	0.14139	-1.89976	0.0574645	0.257505
gene:SPAC2E1P3.01	759.168	0.270788	0.142747	1.89698	0.0578301	0.25891
gene:SPAC12B10.09	746.367	-0.314986	0.166155	-1.89574	0.057995	0.258949
gene:SPAC4G9.11c	1783.61	0.262684	0.138594	1.89535	0.0580466	0.258949
gene:SPAC5H10.05c	1220.9	0.250538	0.132123	1.89625	0.0579275	0.258949
gene:SPBC1539.10	1417.44	0.25572	0.134896	1.89569	0.0580017	0.258949
gene:SPAC4F10.12	527.154	-0.295823	0.156163	-1.89432	0.0581827	0.259324
gene:SPAC17A2.01	275.472	-0.31448	0.166071	-1.89365	0.058271	0.259449
gene:SPCC191.07	10778.5	0.230161	0.121564	1.89332	0.058315	0.259449
gene:SPAC17H9.10c	892.291	-0.2597	0.137398	-1.89013	0.058741	0.260991
gene:SPAC30D11.13	1097.72	0.266025	0.140799	1.8894	0.0588381	0.260991
gene:SPCC1020.04c	3455.49	0.245069	0.129715	1.88929	0.0588533	0.260991
gene:SPCC1235.14	7649.79	0.237484	0.125709	1.88916	0.0588709	0.260991
gene:SPBC2A9.03	396.875	0.294099	0.155803	1.88763	0.0590754	0.261665
gene:SPBC530.10c	17906.9	0.256386	0.1359	1.88658	0.0592171	0.26206
gene:SPAC1039.05c	582.069	-0.280054	0.148509	-1.88578	0.059325	0.262304
gene:SPCC162.04c	168.938	0.343947	0.182449	1.88516	0.0594076	0.262436
gene:SPBP8B7.10c	1227.46	0.25618	0.136109	1.88217	0.0598129	0.263993
gene:SPAC688.12c	1407.59	0.273878	0.145553	1.88164	0.0598846	0.264075
gene:SPCC794.04c	397.061	0.304064	0.161782	1.87947	0.0601808	0.265147
gene:SPBC359.04c	205.02	-0.329465	0.175611	-1.87611	0.0606402	0.266935
gene:SPCC1672.02c	10055.4	0.289447	0.154425	1.87436	0.0608808	0.267757
gene:SPBC36.10	1860.1	0.241155	0.128741	1.87319	0.0610428	0.268233
gene:SPAC14C4.16	298.526	-0.326323	0.174534	-1.86968	0.0615279	0.269315
gene:SPAC1F5.04c	784.267	-0.264524	0.141449	-1.8701	0.0614693	0.269315
gene:SPAC869.09	21.7655	0.366354	0.196084	1.86835	0.0617131	0.269315
gene:SPBC146.06c	240.771	-0.319551	0.171066	-1.86799	0.0617628	0.269315
gene:SPBC14F5.04c	114979	-0.244489	0.13089	-1.8679	0.0617755	0.269315
gene:SPBC336.09c	625.564	-0.272324	0.145678	-1.86936	0.0615731	0.269315
gene:SPBC83.12	296.295	-0.314234	0.168185	-1.86839	0.0617082	0.269315
gene:SPCC162.09c	2818.18	-0.245077	0.131065	-1.86988	0.0614998	0.269315
gene:SPCC1620.09c	1466.95	0.242287	0.129604	1.86944	0.0615614	0.269315
gene:SPBC23G7.12c	4764.36	0.223091	0.119462	1.86746	0.0618372	0.269349
gene:SPAC328.05	1108.71	0.253037	0.135556	1.86666	0.0619495	0.269602
gene:SPAPJ695.02	105.371	0.205631	0.110207	1.86586	0.0620613	0.269853
gene:SPAC22G7.01c	1706.98	-0.24125	0.129337	-1.86528	0.0621422	0.269969
gene:SPAC57A7.04c	19171	-0.279405	0.150091	-1.86157	0.0626642	0.271827
gene:SPCC63.04	979.781	-0.255065	0.137024	-1.86146	0.0626789	0.271827
gene:SPAC20H4.04	473.474	-0.283227	0.1522	-1.86089	0.0627603	0.271943
gene:SPAC1486.08	963.724	0.26704	0.143583	1.85983	0.062909	0.272348
gene:SPCC70.10	764.387	0.292816	0.157474	1.85945	0.062963	0.272348
gene:SPAC1093.03	664.972	-0.267444	0.143861	-1.85905	0.0630202	0.272359
gene:SPBC6B1.08c	2205.11	-0.240881	0.12962	-1.85837	0.0631171	0.272541
gene:SPBP23A10.11c	7874.96	0.291515	0.156899	1.85798	0.0631723	0.272543
gene:SPAC23C11.05	32426.1	-0.244038	0.131398	-1.85725	0.0632761	0.272755
gene:SPAC1610.02c	1306.94	0.265524	0.143058	1.85606	0.0634443	0.27283
gene:SPAC222.16c	504.243	-0.288866	0.15577	-1.85444	0.0636767	0.27283
gene:SPAC56F8.09	694.713	-0.295411	0.159187	-1.85575	0.0634892	0.27283
gene:SPAPYUG7.05	3798.54	-0.251583	0.135613	-1.85515	0.0635744	0.27283
gene:SPBC1709.11c	1048.67	0.249137	0.134325	1.85474	0.0636337	0.27283
gene:SPCC970.06	2145.04	0.232465	0.125324	1.85491	0.063609	0.27283
gene:SPMIT.11	50.9186	-0.256588	0.138264	-1.85578	0.0634845	0.27283
gene:SPAC23A1.20	328.196	-0.318798	0.172002	-1.85345	0.0638175	0.273198
gene:SPBC26H8.10	1222.5	-0.262221	0.141698	-1.85056	0.0642323	0.274738
gene:SPAC12G12.16c	392.642	-0.296545	0.160475	-1.84793	0.064613	0.275544
gene:SPAC17H9.04c	2858.57	-0.238421	0.128989	-1.84839	0.0645461	0.275544
gene:SPAC3C7.11c	10580.5	-0.249882	0.135265	-1.84734	0.0646973	0.275544
gene:SPCC16A11.14	1339.53	0.252257	0.136499	1.84805	0.0645955	0.275544
gene:SPCC330.10	322.492	0.298491	0.161564	1.84751	0.0646737	0.275544
gene:SPAC227.15	950.043	0.274751	0.149025	1.84365	0.0652342	0.277555
gene:SPBC1A4.07c	1186.65	0.252499	0.13698	1.84333	0.0652808	0.277555
gene:SPBC30D10.03c	2005.42	0.240133	0.130363	1.84204	0.065469	0.278118
gene:SPAC2C4.14c	1107.5	-0.255883	0.139031	-1.84047	0.0656987	0.278856
gene:SPAC15A10.09c	861.631	0.25611	0.139257	1.83912	0.0658982	0.279452
gene:SPAC513.02	166.439	0.34436	0.187279	1.83875	0.0659513	0.279452
gene:SPAC17H9.02	774.649	-0.262409	0.142883	-1.83653	0.0662797	0.279731
gene:SPAC26F1.12c	1206.28	0.245073	0.133536	1.83527	0.0664663	0.279731
gene:SPAC3G6.06c	567.054	0.269206	0.14668	1.83533	0.0664563	0.279731
gene:SPAC4G9.19	367.462	0.289405	0.157492	1.83758	0.0661237	0.279731
gene:SPBC14C8.17c	770.131	-0.264734	0.144162	-1.83637	0.0663029	0.279731
gene:SPBC1709.10c	1191.5	0.280086	0.152599	1.83544	0.06644	0.279731
gene:SPBC31E1.03	984.647	-0.258918	0.140932	-1.83719	0.0661825	0.279731
gene:SPCC663.17	271.028	0.310461	0.169051	1.83649	0.0662851	0.279731
gene:SPAC1A6.06c	137.923	0.346917	0.189137	1.83421	0.0666227	0.280153
gene:SPAC1399.06	340.149	0.300421	0.163847	1.83355	0.0667214	0.280331
gene:SPAC22F3.08c	588.794	0.270201	0.147455	1.83242	0.0668883	0.280609
gene:SPBC19C7.03	1097.24	-0.252055	0.137559	-1.83234	0.0669001	0.280609
gene:SPAC1F5.05c	1293.55	0.26788	0.146245	1.83172	0.0669928	0.280761
gene:SPBC28E12.04	416.99	-0.287484	0.157019	-1.83089	0.0671174	0.281047
gene:SPBC3B8.11	528.55	-0.28672	0.15664	-1.83044	0.0671841	0.28109
gene:SPAC56F8.04c	1487.77	-0.239386	0.130863	-1.82929	0.0673564	0.281575
gene:SPCC736.04c	1772.3	0.241731	0.132193	1.82862	0.0674559	0.281754
gene:SPAC222.14c	909.156	-0.252165	0.137966	-1.82774	0.0675892	0.281838
gene:SPBC13E7.09	754.188	0.285773	0.156343	1.82786	0.0675712	0.281838
gene:SPAC5H10.04	112.667	-0.35435	0.19423	-1.82439	0.0680937	0.283171
gene:SPAC607.10	734.161	-0.256229	0.140468	-1.82411	0.0681362	0.283171
gene:SPAC630.11	1454.44	-0.277089	0.151884	-1.82435	0.068099	0.283171
gene:SPAC869.03c	19.3783	-0.35598	0.195121	-1.8244	0.068091	0.283171
gene:SPBC106.15	2942.79	-0.302188	0.165778	-1.82285	0.0683263	0.283725
gene:SPAC1296.02	4822.05	0.230633	0.126632	1.8213	0.068562	0.283794
gene:SPAC343.20	1004.95	0.246539	0.13536	1.82136	0.0685519	0.283794
gene:SPAC5D6.08c	1003.11	0.256017	0.140515	1.822	0.0684555	0.283794
gene:SPBC16E9.10c	598.348	0.277243	0.152274	1.82069	0.0686544	0.283794
gene:SPBC365.09c	570.928	0.269466	0.148019	1.82049	0.0686846	0.283794
gene:SPCC1393.13	1954.15	-0.23967	0.131622	-1.8209	0.0686224	0.283794
gene:SPBC660.06	4024.74	0.260797	0.143421	1.81841	0.0690016	0.284867
gene:SPCC1827.07c	574.009	-0.267167	0.147312	-1.81361	0.0697374	0.287667
gene:SPBC106.08c	179.206	0.335323	0.184955	1.813	0.0698323	0.28782
gene:SPBC1652.02	929.786	-0.246816	0.136233	-1.81172	0.0700294	0.288394
gene:SPAP27G11.12	1769.97	-0.244822	0.135179	-1.81109	0.0701264	0.288555
gene:SPBP8B7.11	3289.24	-0.225107	0.124394	-1.80963	0.0703531	0.289249
gene:SPBC16C6.01c	367.939	-0.292376	0.161629	-1.80893	0.0704612	0.289455
gene:SPAC17A5.18c	122.705	0.351818	0.194593	1.80797	0.0706112	0.289624
gene:SPBC3E7.14	1015.81	-0.291059	0.160991	-1.80792	0.0706188	0.289624
gene:SPBC12C2.04	3813.8	-0.234941	0.130048	-1.80657	0.0708288	0.290247
gene:SPAP11E10.01	871.087	-0.247943	0.137401	-1.80452	0.0711492	0.291124
gene:SPBC6B1.04	482.341	-0.270786	0.150065	-1.80446	0.0711598	0.291124
gene:SPBC428.19c	1634.24	0.250723	0.139002	1.80373	0.0712733	0.29135
gene:SPAC15E1.10	514.357	0.273161	0.151596	1.8019	0.0715612	0.291731
gene:SPAC22F8.02c	204.55	0.321223	0.178373	1.80085	0.0717262	0.291731
gene:SPAC630.06c	787.736	-0.256558	0.142414	-1.80149	0.0716255	0.291731
gene:SPAC7D4.07c	13214.4	-0.226445	0.125766	-1.80053	0.0717765	0.291731
gene:SPBC23G7.06c	922.997	0.254306	0.141223	1.80074	0.0717434	0.291731
gene:SPBC28F2.06c	213.858	-0.312146	0.173341	-1.80076	0.0717404	0.291731
gene:SPCC24B10.10c	801.191	0.254583	0.141227	1.80265	0.071443	0.291731
gene:SPAC6B12.05c	1636.24	0.235198	0.130666	1.8	0.0718605	0.291834
gene:SPAPB1A10.03	257.115	-0.334291	0.186149	-1.79583	0.0725216	0.293369
gene:SPBC1921.06c	837.23	0.276933	0.154091	1.7972	0.0723038	0.293369
gene:SPBC336.05c	147.392	-0.335901	0.187053	-1.79576	0.0725328	0.293369
gene:SPBPB8B6.03	22.2214	-0.35884	0.199776	-1.79621	0.0724609	0.293369
gene:SPCC622.02	580.947	0.270468	0.150608	1.79584	0.0725199	0.293369
gene:SPAC1296.05c	795.534	-0.279075	0.155542	-1.79421	0.0727792	0.293651
gene:SPAC25A8.03c	550.56	-0.263467	0.146812	-1.79458	0.0727203	0.293651
gene:SPBC4F6.18c	17125.3	-0.220632	0.122919	-1.79494	0.072663	0.293651
gene:SPCC4B3.01	1208.12	0.239054	0.133273	1.79372	0.0728581	0.293731
gene:SPAC12B10.10	77.6479	-0.370928	0.206943	-1.79242	0.0730665	0.294333
gene:SPAC23H3.07c	1208.45	-0.236932	0.132259	-1.79142	0.0732255	0.294641
gene:SPAC25H1.04	477.576	-0.282743	0.157885	-1.79082	0.0733228	0.294641
gene:SPAPB1A10.09	981.356	0.244371	0.136531	1.78985	0.0734776	0.294641
gene:SPBC1271.10c	1059.18	-0.253129	0.141395	-1.79023	0.0734168	0.294641
gene:SPCC1183.04c	725.147	-0.266213	0.148745	-1.78973	0.0734976	0.294641
gene:SPCC11E10.05c	688.53	0.253503	0.141614	1.7901	0.0734376	0.294641
gene:SPAC17A2.02c	3762.58	-0.217099	0.121451	-1.78754	0.0738505	0.29487
gene:SPBC14C8.04	10434.5	-0.215006	0.12027	-1.78769	0.0738255	0.29487
gene:SPBC4F6.10	1215.23	0.245057	0.137062	1.78792	0.0737883	0.29487
gene:SPBC582.09	3299.98	-0.258688	0.144641	-1.78848	0.0736986	0.29487
gene:SPCC285.05	545.953	-0.264318	0.147751	-1.78895	0.0736234	0.29487
gene:SPBC1271.05c	851.977	0.247252	0.138452	1.78582	0.0741276	0.295739
gene:SPAC16C9.04c	1111.53	0.250253	0.140385	1.78262	0.074648	0.297577
gene:SPBC1683.05	1607.24	-0.228218	0.128078	-1.78186	0.0747713	0.29783
gene:SPAC17H9.20	531.905	-0.26941	0.151358	-1.77995	0.0750848	0.29884
gene:SPBC25H2.14	221.011	0.31087	0.174723	1.77922	0.0752037	0.299074
gene:SPAC14C4.15c	624.589	-0.257565	0.144849	-1.77817	0.0753766	0.299309
gene:SPBC29A10.06c	921.878	0.248182	0.139589	1.77795	0.0754127	0.299309
gene:SPCC794.09c	36819.9	-0.244814	0.137709	-1.77776	0.075443	0.299309
gene:SPAC15A10.17	511.357	0.282044	0.158845	1.77559	0.0758005	0.300488
gene:SPAC1142.08	838.268	0.265744	0.150037	1.77119	0.0765295	0.301692
gene:SPAC11E3.14	1287.96	0.251687	0.142098	1.77123	0.0765232	0.301692
gene:SPAC167.04	1675.77	-0.246098	0.138821	-1.77277	0.0762672	0.301692
gene:SPAC3C7.04	1312.81	-0.25902	0.146064	-1.77333	0.0761739	0.301692
gene:SPAC57A7.15c	272.474	-0.302084	0.170586	-1.77086	0.0765839	0.301692
gene:SPAC664.08c	891.908	0.246677	0.139251	1.77145	0.0764851	0.301692
gene:SPBC1A4.01	190.847	0.317603	0.179352	1.77083	0.0765885	0.301692
gene:SPCC794.11c	2780.31	0.230255	0.129919	1.77229	0.0763462	0.301692
gene:SPAC328.01c	1209.95	-0.238513	0.134855	-1.76866	0.0769512	0.302766
gene:SPBC21B10.04c	7083.15	-0.292189	0.165221	-1.76847	0.0769826	0.302766
gene:SPBC1921.03c	632.888	0.255563	0.144724	1.76586	0.0774188	0.304241
gene:SPCC622.10c	890.782	0.260635	0.147723	1.76435	0.0776737	0.305002
gene:SPAC167.06c	369.817	0.297146	0.168622	1.7622	0.078036	0.306184
gene:SPBC1105.11c	19048.7	0.229516	0.130288	1.76161	0.078135	0.306331
gene:SPAC1002.10c	498.382	0.265999	0.151172	1.75959	0.078478	0.30647
gene:SPAC22F3.05c	721.849	-0.247799	0.140817	-1.75973	0.0784538	0.30647
gene:SPAC31A2.05c	466.201	-0.269554	0.153091	-1.76075	0.0782811	0.30647
gene:SPBC12C2.07c	10562.3	-0.210163	0.119421	-1.75985	0.078433	0.30647
gene:SPCC16A11.01	1774.06	0.223038	0.126682	1.76061	0.0783045	0.30647
gene:SPAC23H3.06	874.636	-0.242487	0.137993	-1.75725	0.0788758	0.306913
gene:SPAP4C9.02	492.542	-0.287917	0.163724	-1.75855	0.0786542	0.306913
gene:SPCC18.04	613.493	-0.266112	0.151387	-1.75782	0.0787784	0.306913
gene:SPCC569.07	337.876	-0.279191	0.158846	-1.75762	0.0788123	0.306913
gene:SPCC584.01c	4656.33	-0.246416	0.14024	-1.75711	0.0788994	0.306913
gene:SPBP8B7.27	260.34	-0.296432	0.168774	-1.75639	0.0790225	0.307152
gene:SPCC1442.01	210.378	0.308788	0.175853	1.75594	0.0790978	0.307205
gene:SPAC11D3.08c	686.216	-0.256136	0.146037	-1.75391	0.0794458	0.307692
gene:SPAC6G9.10c	957.688	-0.247145	0.140922	-1.75377	0.0794702	0.307692
gene:SPCC24B10.17	3286.13	0.223787	0.127579	1.75411	0.0794109	0.307692
gene:SPCC417.05c	1604.8	0.226947	0.129384	1.75406	0.0794199	0.307692
gene:SPBC342.06c	408.497	-0.275936	0.157379	-1.75332	0.0795475	0.307753
gene:SPAC6F6.11c	1101.62	-0.237392	0.135439	-1.75276	0.0796425	0.307881
gene:SPCC1259.12c	1053.8	0.255462	0.145928	1.75061	0.0800138	0.309077
gene:SPBC11B10.03	509.138	-0.263388	0.150578	-1.74918	0.0802595	0.309546
gene:SPCC18.19c	23.404	0.350504	0.200367	1.74931	0.0802377	0.309546
gene:SPAC17H9.07	1787.83	-0.230562	0.131894	-1.74809	0.0804492	0.310037
gene:SPBC354.07c	3824.86	0.215712	0.123441	1.74749	0.0805522	0.310194
gene:SPAC1F5.07c	860.357	-0.248114	0.142072	-1.7464	0.0807422	0.310686
gene:SPAC1071.04c	110.222	-0.342786	0.196715	-1.74256	0.0814109	0.313018
gene:SPAC10F6.09c	641.47	-0.249073	0.142978	-1.74204	0.0815018	0.313125
gene:SPAC25B8.06c	668.383	-0.246734	0.141811	-1.73987	0.0818815	0.313729
gene:SPAC637.07	7972.13	-0.226083	0.129989	-1.73925	0.0819911	0.313729
gene:SPBC1734.01c	1141.54	0.251348	0.144493	1.73952	0.0819439	0.313729
gene:SPBC17G9.07	29364.6	-0.214685	0.123454	-1.73899	0.0820368	0.313729
gene:SPBP4H10.14c	1556.29	0.241318	0.138728	1.7395	0.0819474	0.313729
gene:SPCC1322.06	398.563	-0.273663	0.157276	-1.74002	0.081856	0.313729
gene:SPBC12C2.02c	882.773	-0.239894	0.138022	-1.73809	0.0821955	0.314095
gene:SPBC13E7.03c	889.362	0.246599	0.141921	1.73758	0.0822852	0.314197
gene:SPAC1071.10c	52712.8	-0.239671	0.138009	-1.73663	0.0824519	0.314281
gene:SPAC1834.10c	691.523	-0.262086	0.150938	-1.73638	0.0824963	0.314281
gene:SPCC5E4.05c	2986.18	0.218353	0.125705	1.73703	0.082382	0.314281
gene:SPAC4F10.17	29.8375	0.357865	0.206437	1.73354	0.0830004	0.315567
gene:SPBC1773.10c	7976.76	-0.217863	0.125685	-1.7334	0.0830239	0.315567
gene:SPCC364.06	6661.87	-0.222049	0.128067	-1.73386	0.0829431	0.315567
gene:SPAC521.03	5453.05	-0.215027	0.124203	-1.73125	0.0834063	0.316056
gene:SPAC694.04c	2184.83	-0.230333	0.132999	-1.73183	0.0833033	0.316056
gene:SPBC9B6.06	951.045	0.24781	0.143124	1.73143	0.0833754	0.316056
gene:SPCC1235.15	2220.01	0.21883	0.126326	1.73227	0.0832251	0.316056
gene:SPAC823.03	1134.26	0.239061	0.138184	1.73002	0.0836266	0.31665
gene:SPCC126.03	820.892	-0.242496	0.140204	-1.72959	0.0837036	0.316701
gene:SPAC4F10.20	5376.17	0.223259	0.129113	1.72917	0.0837779	0.316741
gene:SPAC4D7.15	46.076	-0.364281	0.210812	-1.72799	0.0839903	0.317304
gene:SPCC1393.09c	1741	0.224541	0.130065	1.72638	0.0842792	0.318154
gene:SPAC821.11	1932.35	-0.218544	0.126678	-1.72519	0.084493	0.318238
gene:SPBP35G2.11c	996.86	0.269193	0.156008	1.72551	0.0844365	0.318238
gene:SPCC306.06c	2227.67	0.215764	0.125034	1.72565	0.0844106	0.318238
gene:SPBP8B7.29	306.891	-0.283478	0.164431	-1.72399	0.0847099	0.318814
gene:SPBC1778.08c	3747.71	0.219648	0.127463	1.72324	0.0848454	0.319083
gene:SPAP14E8.03	1110.56	0.241273	0.140149	1.72154	0.0851528	0.319275
gene:SPBC1778.06c	5920.03	-0.206677	0.12	-1.7223	0.0850145	0.319275
gene:SPBC32H8.05	2026.22	0.228505	0.132692	1.72207	0.0850569	0.319275
gene:SPBC713.05	335.758	-0.287069	0.166748	-1.72157	0.0851472	0.319275
gene:SPAC1F7.02c	2332.06	0.216821	0.126004	1.72075	0.0852964	0.319573
gene:SPAC630.03	4183.41	0.221935	0.129002	1.72039	0.0853612	0.319575
gene:SPAC32A11.02c	770.661	-0.239411	0.139283	-1.71888	0.0856363	0.320276
gene:SPAC8F11.07c	452.484	-0.260108	0.151344	-1.71866	0.0856769	0.320276
gene:SPAC13F5.05	537.839	0.261052	0.152026	1.71715	0.0859521	0.321064
gene:SPAC20G4.08	1006.17	-0.235902	0.137454	-1.71623	0.0861208	0.321346
gene:SPBC29A10.07	1747.38	-0.231967	0.135176	-1.71603	0.0861566	0.321346
gene:SPAC23C4.04c	291.168	-0.280821	0.163827	-1.71413	0.0865053	0.321609
gene:SPAPB17E12.03	474.604	-0.260625	0.152021	-1.7144	0.0864546	0.321609
gene:SPBC1718.04	1841.2	0.21927	0.12785	1.71506	0.0863342	0.321609
gene:SPBC29A3.17	225.862	0.311213	0.181487	1.71479	0.0863833	0.321609
gene:SPCC1919.05	472.33	-0.264616	0.154395	-1.71389	0.0865498	0.321609
gene:SPAC12B10.08c	197.057	-0.306366	0.178873	-1.71275	0.0867581	0.322025
gene:SPAC1952.03	877.275	0.259211	0.151377	1.71235	0.0868326	0.322025
gene:SPAC6B12.02c	526.733	-0.256115	0.14958	-1.71222	0.0868556	0.322025
gene:SPAC1F3.07c	1321.78	0.235714	0.13771	1.71168	0.0869565	0.322159
gene:SPAC644.11c	1062.97	-0.23433	0.137165	-1.70839	0.0875645	0.324171
gene:SPAC23A1.02c	90.9943	-0.347558	0.203552	-1.70746	0.0877359	0.324323
gene:SPBC21.01	580.414	0.257064	0.150549	1.70752	0.0877263	0.324323
gene:SPAC57A10.07	1314.74	0.234493	0.137371	1.70701	0.0878205	0.324396
gene:SPAC1786.03	519.268	-0.251335	0.147317	-1.70608	0.0879927	0.324791
gene:SPAC1687.16c	2772.23	0.235039	0.137835	1.70522	0.0881539	0.324905
gene:SPCC417.12	28.1785	-0.351243	0.20598	-1.70523	0.088151	0.324905
gene:SPCC550.02c	445.132	0.27009	0.158526	1.70376	0.088426	0.325667
gene:SPAPB15E9.06	183.694	0.324723	0.190687	1.70291	0.0885847	0.32601
gene:SPAC22H10.09	610.746	-0.253504	0.148968	-1.70174	0.088805	0.326103
gene:SPAC3H5.06c	666.655	-0.248781	0.146223	-1.70138	0.0888719	0.326103
gene:SPBC1105.03c	1385.33	0.237056	0.139307	1.70167	0.0888169	0.326103
gene:SPCC330.04c	325.994	0.295019	0.173396	1.70141	0.0888657	0.326103
gene:SPAPB8E5.06c	8825.8	-0.225754	0.132735	-1.70078	0.0889836	0.326273
gene:SPAC144.08	828.264	-0.240035	0.141192	-1.70006	0.0891201	0.326533
gene:SPAC29A4.18	2061.29	0.219958	0.12942	1.69956	0.0892133	0.326635
gene:SPBC1D7.03	2521.02	-0.242749	0.142875	-1.69903	0.0893139	0.326763
gene:SPAC30D11.14c	1639.47	0.229143	0.134908	1.69851	0.0894121	0.326882
gene:SPAC16.03c	1238.7	-0.22481	0.132434	-1.69753	0.0895961	0.327315
gene:SPCC320.04c	871.5	0.232539	0.137016	1.69717	0.0896648	0.327326
gene:SPAC20H4.03c	2473.46	0.21936	0.129299	1.69654	0.0897836	0.327519
gene:SPAC29E6.03c	789.149	-0.243547	0.1436	-1.696	0.0898851	0.32765
gene:SPBC2F12.03c	1698.31	-0.215779	0.127322	-1.69474	0.0901245	0.328283
gene:SPAC24H6.01c	572.624	-0.247101	0.145919	-1.69341	0.0903767	0.32896
gene:SPAC13G7.02c	3585.54	-0.270167	0.15967	-1.69203	0.0906395	0.329371
gene:SPAC23H4.07c	1298	-0.257057	0.151944	-1.69178	0.0906878	0.329371
gene:SPAP8A3.12c	878.155	-0.24684	0.145856	-1.69236	0.0905782	0.329371
gene:SPAPB1A11.02	13.2323	0.29959	0.177159	1.69108	0.0908218	0.329618
gene:SPAC11D3.05	329.433	0.278621	0.164869	1.68995	0.0910372	0.329849
gene:SPBC1604.20c	83.1545	-0.345183	0.204237	-1.69012	0.0910059	0.329849
gene:SPBC21C3.01c	458.108	-0.257581	0.152441	-1.68971	0.091084	0.329849
gene:SPBC36B7.06c	43.3904	0.356234	0.210885	1.68924	0.0911743	0.329936
gene:SPBC29A10.14	141.196	0.326096	0.193137	1.68842	0.0913302	0.33026
gene:SPAC821.03c	2241.14	0.219987	0.130376	1.68733	0.0915401	0.330672
gene:SPBC13G1.05	276.527	-0.281733	0.167003	-1.68699	0.091605	0.330672
gene:SPBC1604.15	495.272	-0.251063	0.14884	-1.68679	0.0916433	0.330672
gene:SPAC1952.09c	995.117	-0.248002	0.147086	-1.6861	0.0917765	0.330794
gene:SPBC4C3.05c	2269.73	-0.229668	0.136227	-1.68593	0.0918098	0.330794
gene:SPBC3F6.03	7351.78	0.20526	0.121886	1.68404	0.0921735	0.331147
gene:SPCC1753.04	3793.9	-0.206384	0.122531	-1.68434	0.0921153	0.331147
gene:SPCC31H12.02c	172.56	-0.308382	0.183011	-1.68505	0.0919799	0.331147
gene:SPCC4B3.05c	3001.22	0.212249	0.126033	1.68408	0.0921671	0.331147
gene:SPAC637.11	580.67	-0.244239	0.145228	-1.68176	0.0926151	0.332494
gene:SPAC6F6.16c	706.51	-0.23678	0.14089	-1.6806	0.0928415	0.333066
gene:SPBC29A10.02	101.011	0.345397	0.205642	1.67961	0.0930335	0.333515
gene:SPAC1071.12c	782.28	-0.250584	0.149282	-1.6786	0.0932309	0.333779
gene:SPAC3C7.01c	1256.86	-0.223294	0.133028	-1.67854	0.0932411	0.333779
gene:SPAC4G9.06c	1731.96	0.21707	0.129347	1.67819	0.0933094	0.333784
gene:SPAC1B3.10c	58.3782	-0.350716	0.209027	-1.67785	0.0933772	0.333787
gene:SPBC19F8.02	892.044	-0.242195	0.14444	-1.67679	0.0935843	0.334287
gene:SPAC664.11	25540.1	-0.231004	0.137936	-1.67472	0.0939891	0.335493
gene:SPAC3G9.14	2037.39	0.220946	0.131993	1.67392	0.0941468	0.335815
gene:SPAC1751.02c	1089.55	-0.244625	0.146454	-1.67032	0.0948553	0.337655
gene:SPBC19G7.02	634.203	-0.267033	0.159874	-1.67027	0.094866	0.337655
gene:SPCC794.07	9976.91	-0.235085	0.140709	-1.67072	0.094777	0.337655
gene:SPAC20G8.04c	3258.58	-0.21203	0.127057	-1.66878	0.0951617	0.338224
gene:SPBC16C6.14	371.785	0.262385	0.157221	1.6689	0.0951378	0.338224
gene:SPBC29A10.12	1877.07	0.224838	0.134772	1.66829	0.0952585	0.338327
gene:SPBC1289.08	787.398	-0.236796	0.142075	-1.6667	0.0955739	0.339206
gene:SPAC17A5.16	879.317	-0.228258	0.137044	-1.66558	0.0957973	0.339757
gene:SPBC32F12.01c	1431.14	0.217929	0.130916	1.66465	0.0959827	0.340172
gene:SPAC24B11.09	1672.76	-0.233049	0.140202	-1.66224	0.0964645	0.341465
gene:SPBC1709.20	236.82	-0.286507	0.172372	-1.66214	0.0964845	0.341465
gene:SPCC162.12	1041.57	0.245505	0.147848	1.66052	0.0968091	0.34237
gene:SPAC1D4.09c	1394.8	0.236249	0.142331	1.65986	0.0969427	0.342599
gene:SPAC23H3.03c	448.92	-0.254624	0.153466	-1.65915	0.0970857	0.342862
gene:SPBC685.07c	30997.7	-0.19505	0.117796	-1.65583	0.0977566	0.344987
gene:SPAC2E1P5.01c	742.232	-0.238852	0.144296	-1.65529	0.0978654	0.345126
gene:SPAC110.04c	17727.8	-0.22736	0.137634	-1.65192	0.0985516	0.346565
gene:SPAC1705.02	1201.34	-0.226969	0.13735	-1.65249	0.0984351	0.346565
gene:SPAC17H9.01	402.777	-0.257384	0.155804	-1.65197	0.098541	0.346565
gene:SPCC285.14	835.322	-0.244159	0.147733	-1.6527	0.098392	0.346565
gene:SPAC22E12.10c	3259.89	-0.212329	0.128719	-1.64955	0.0990348	0.348019
gene:SPAC57A10.12c	7235.4	-0.209786	0.127359	-1.6472	0.0995173	0.349448
gene:SPBC17D1.05	4331.7	-0.220348	0.133797	-1.64688	0.0995819	0.349448
gene:SPBC215.10	1558.06	0.212671	0.129452	1.64285	0.100414	0.35212
gene:SPAC16C9.03	2431.78	0.215502	0.131339	1.64081	0.100837	0.352892
gene:SPAC26F1.10c	1435.78	0.219733	0.133943	1.64049	0.100903	0.352892
gene:SPCC1672.05c	5640.37	-0.219348	0.133715	-1.64042	0.100917	0.352892
gene:SPMIT.10	42.6711	-0.164499	0.100252	-1.64085	0.100829	0.352892
gene:SPBC1289.12	988.677	0.229691	0.140075	1.63977	0.101052	0.353115
gene:SPBC215.06c	591.817	0.245773	0.150143	1.63692	0.101647	0.354944
gene:SPAC11D3.14c	241.846	-0.284895	0.174429	-1.6333	0.102406	0.356098
gene:SPAC11G7.01	2225.87	0.222739	0.136304	1.63414	0.10223	0.356098
gene:SPAC5H10.08c	1212.69	-0.214036	0.131016	-1.63366	0.10233	0.356098
gene:SPAP7G5.03	265.568	-0.274431	0.167885	-1.63463	0.102126	0.356098
gene:SPCC737.05	619.129	0.238512	0.146006	1.63357	0.102349	0.356098
gene:SPCC970.08	1243.87	0.230566	0.141061	1.63452	0.102151	0.356098
gene:SPBC887.04c	1350.06	0.217048	0.13294	1.63268	0.102537	0.356304
gene:SPCC576.12c	593.288	0.242467	0.148585	1.63183	0.102714	0.356673
gene:SPAC23G3.06	7415.74	-0.197345	0.121007	-1.63086	0.10292	0.35714
gene:SPAC869.01	10.1592	-0.269362	0.165253	-1.63	0.103102	0.357521
gene:SPAC1486.10	1079.2	-0.225099	0.138214	-1.62862	0.103393	0.35828
gene:SPAC3G9.01	644.162	0.243377	0.149587	1.62699	0.103739	0.35923
gene:SPAC6F12.07	3807.54	-0.214374	0.131841	-1.626	0.103949	0.359708
gene:SPAC13G7.12c	917.612	-0.22153	0.136296	-1.62536	0.104085	0.359928
gene:SPAC10F6.11c	1019.37	0.22201	0.136737	1.62364	0.104454	0.360232
gene:SPAC6B12.03c	54.5849	0.341966	0.210508	1.62448	0.104274	0.360232
gene:SPCC1183.02	4462.05	-0.213917	0.131755	-1.6236	0.104462	0.360232
gene:SPCC285.08	3195.95	0.229669	0.141398	1.62427	0.104318	0.360232
gene:SPBP4H10.18c	1341.95	0.225083	0.13876	1.6221	0.104782	0.361086
gene:SPBC146.07	1868.83	0.209107	0.128998	1.62101	0.105016	0.361436
gene:SPBC543.02c	2592.55	-0.220987	0.13636	-1.62061	0.105101	0.361436
gene:SPCC1322.16	3285.12	0.207454	0.127987	1.62091	0.105038	0.361436
gene:SPBC30B4.03c	890.928	0.223893	0.1382	1.62007	0.105218	0.361524
gene:SPCC613.09	640.979	-0.232634	0.143618	-1.61981	0.105272	0.361524
gene:SPCC14G10.02	789.108	-0.226332	0.139773	-1.61928	0.105387	0.361668
gene:SPAC227.09	666.817	-0.235643	0.145594	-1.61849	0.105557	0.362002
gene:SPAC144.15c	739.718	-0.2291	0.141671	-1.61713	0.105849	0.362257
gene:SPBC1685.09	23782.1	-0.262353	0.162185	-1.61761	0.105746	0.362257
gene:SPBC582.08	3743.62	-0.199762	0.123504	-1.61745	0.105782	0.362257
gene:SPBC1604.18c	203.629	0.292433	0.180988	1.61576	0.106146	0.362527
gene:SPCC622.15c	1248.4	0.239555	0.148261	1.61576	0.106145	0.362527
gene:SPCC736.10c	1252.21	0.222324	0.137583	1.61592	0.106111	0.362527
gene:SPAC1002.09c	7704.81	-0.204271	0.126516	-1.61459	0.1064	0.362894
gene:SPAC10F6.17c	1543.13	0.21002	0.130056	1.61484	0.106345	0.362894
gene:SPBC16E9.11c	1072.16	0.224179	0.138954	1.61333	0.106672	0.363576
gene:SPBC11G11.03	4225.57	0.209219	0.129896	1.61066	0.107253	0.365305
gene:SPBC887.07	1098.48	0.217877	0.135307	1.61025	0.107344	0.365364
gene:SPCC4B3.03c	5004.97	-0.217552	0.135239	-1.60865	0.107693	0.366304
gene:SPAC17G8.15	134.776	-0.325583	0.202598	-1.60704	0.108046	0.367157
gene:SPAC22E12.03c	1455.45	-0.215017	0.133822	-1.60674	0.108112	0.367157
gene:SPAC22F8.05	743.283	0.22563	0.140536	1.60549	0.108386	0.367157
gene:SPAPB8E5.10	89.3616	-0.32425	0.201839	-1.60648	0.108168	0.367157
gene:SPBC19C2.10	753.526	0.224341	0.139692	1.60597	0.108281	0.367157
gene:SPCC1827.03c	8819.43	0.223857	0.139406	1.60579	0.108319	0.367157
gene:SPAC1039.03	830.205	0.223788	0.139513	1.60407	0.108699	0.367717
gene:SPCC306.08c	4358.42	0.198103	0.123478	1.60436	0.108635	0.367717
gene:SPAC1687.10	459.807	-0.24284	0.151602	-1.60182	0.109195	0.369082
gene:SPBP23A10.12	702.031	0.233538	0.145818	1.60157	0.109251	0.369082
gene:SPAC343.08c	660.961	-0.236346	0.147868	-1.59835	0.109965	0.370622
gene:SPAC607.06c	874.096	-0.223093	0.139651	-1.59751	0.110153	0.370622
gene:SPAC644.17c	1466.44	0.212082	0.13273	1.59785	0.110077	0.370622
gene:SPAC959.07	22281	-0.19134	0.119709	-1.59838	0.109959	0.370622
gene:SPAC959.09c	376.283	-0.248817	0.155752	-1.59752	0.110149	0.370622
gene:SPAPB24D3.02c	381.254	-0.252114	0.157678	-1.59891	0.10984	0.370622
gene:SPAC1006.04c	134.261	-0.301649	0.188985	-1.59615	0.110455	0.371387
gene:SPAC19B12.09	1380.81	-0.223387	0.140082	-1.59469	0.110781	0.372233
gene:SPBC1734.15	936.668	0.219791	0.1381	1.59154	0.111488	0.374356
gene:SPAC27E2.09	965.649	-0.215595	0.135494	-1.59118	0.111569	0.374377
gene:SPCC285.16c	951.791	-0.224296	0.141017	-1.59055	0.11171	0.374598
gene:SPBC18A7.02c	996.21	0.224282	0.141089	1.58965	0.111914	0.374776
gene:SPBPB2B2.02	99.3223	-0.315059	0.198178	-1.58978	0.111885	0.374776
gene:SPAC806.07	2334.76	-0.201969	0.127148	-1.58845	0.112185	0.375432
gene:SPCC663.15c	2479.72	0.212342	0.133779	1.58726	0.112454	0.376079
gene:SPAC4G8.05	863.199	0.224825	0.141704	1.58658	0.112607	0.37634
gene:SPAC22E12.14c	1262.9	-0.214658	0.135399	-1.58537	0.112882	0.377004
gene:SPCC18.15	1305.1	0.208716	0.131719	1.58455	0.113068	0.377374
gene:SPBC1D7.04	7561.58	0.191403	0.12082	1.5842	0.113149	0.377392
gene:SPBC776.15c	3937.68	0.20643	0.130347	1.58369	0.113263	0.377519
gene:SPAC1F7.10	618.19	-0.231635	0.146385	-1.58236	0.113566	0.378024
gene:SPBC216.02	98.5525	-0.313611	0.198187	-1.5824	0.113559	0.378024
gene:SPAC19G12.01c	396.229	-0.251384	0.158916	-1.58186	0.113681	0.378152
gene:SPAC328.02	722.027	-0.222109	0.140457	-1.58133	0.113802	0.378302
gene:SPAC24H6.13	2413.56	0.203177	0.128718	1.57847	0.114458	0.380229
gene:SPAC140.04	312.863	0.261508	0.166007	1.57528	0.115192	0.382345
gene:SPBC725.05c	1310.13	0.210111	0.133401	1.57503	0.115248	0.382345
gene:SPAC17A5.04c	431.133	-0.241522	0.153459	-1.57385	0.115522	0.382757
gene:SPAC9G1.06c	933.331	0.224935	0.142922	1.57383	0.115526	0.382757
gene:SPAC17D4.03c	721.404	-0.222084	0.14115	-1.57339	0.11563	0.382825
gene:SPAC17G8.01c	466.865	-0.242454	0.154127	-1.57308	0.1157	0.382825
gene:SPAC11G7.02	2699.63	-0.212837	0.135448	-1.57136	0.116099	0.38384
gene:SPBC27B12.14	1171.34	0.235588	0.149983	1.57076	0.116238	0.38384
gene:SPCC895.08c	666.478	0.263027	0.167424	1.57102	0.116178	0.38384
gene:SPAC17A2.07c	74.3202	-0.32449	0.206725	-1.56967	0.116491	0.384422
gene:SPCP31B10.03c	690.895	-0.238325	0.151889	-1.56908	0.11663	0.384623
gene:SPAC56F8.03	3531.68	-0.210335	0.134182	-1.56754	0.116989	0.385554
gene:SPAC22H10.03c	1105.1	-0.212981	0.135921	-1.56694	0.117128	0.385717
gene:SPCC1393.14	90.2794	0.314888	0.200993	1.56666	0.117193	0.385717
gene:SPBP4H10.20	1206.31	-0.210225	0.134224	-1.56622	0.117296	0.3858
gene:SPCC1919.08c	351.008	-0.304783	0.194658	-1.56574	0.117411	0.385922
gene:SPAC19A8.13	1194.48	0.209194	0.133743	1.56415	0.117783	0.386382
gene:SPAC8F11.05c	46.3215	-0.329804	0.210797	-1.56456	0.117687	0.386382
gene:SPBC2D10.12	3168.7	0.193372	0.123622	1.56422	0.117766	0.386382
gene:SPCC576.04	1235.78	0.205578	0.131551	1.56272	0.118117	0.387223
gene:SPCC1620.07c	1042.13	0.228049	0.145962	1.56239	0.118197	0.38723
gene:SPBC15D4.02	969.956	0.212423	0.136047	1.5614	0.11843	0.387623
gene:SPCC1840.11	1446.82	-0.217033	0.139015	-1.56122	0.118473	0.387623
gene:SPAC13G7.01c	1434.84	-0.210254	0.134927	-1.55829	0.119166	0.387891
gene:SPAC1486.05	1876.1	-0.213285	0.136963	-1.55725	0.119411	0.387891
gene:SPAC19E9.01c	1237.84	-0.211347	0.135636	-1.55819	0.119187	0.387891
gene:SPAC22G7.07c	315.371	-0.25503	0.163754	-1.55739	0.119377	0.387891
gene:SPAC29E6.09	573.946	0.238033	0.152644	1.5594	0.118903	0.387891
gene:SPBC11C11.03	910.655	0.213441	0.136811	1.56012	0.118732	0.387891
gene:SPBC887.09c	540.08	0.233724	0.150042	1.55772	0.119299	0.387891
gene:SPBP35G2.09	620.025	0.231693	0.148651	1.55864	0.119081	0.387891
gene:SPCC1739.07	1222.15	-0.220276	0.141438	-1.55741	0.119374	0.387891
gene:SPCC1906.03	139.219	0.293278	0.188278	1.55769	0.119307	0.387891
gene:SPMIT.01	35.4821	-0.164474	0.105404	-1.56041	0.118662	0.387891
gene:SPAC31G5.21	609.231	0.252449	0.162414	1.55435	0.1201	0.389622
gene:SPAC3G9.12	499.589	-0.233844	0.150414	-1.55466	0.120026	0.389622
gene:SPAC17A5.09c	820.765	0.216551	0.139456	1.55282	0.120465	0.390298
gene:SPCC330.03c	473.125	0.245348	0.157997	1.55286	0.120457	0.390298
gene:SPAC139.05	72.8907	0.319242	0.205756	1.55156	0.120768	0.390607
gene:SPAC664.13	94.9898	-0.321311	0.207105	-1.55144	0.120796	0.390607
gene:SPBPB8B6.06c	73.0295	-0.320192	0.206372	-1.55153	0.120774	0.390607
gene:SPAPYUG7.06	91.9488	0.311617	0.200945	1.55076	0.12096	0.390885
gene:SPAC1486.01	3458.83	0.203388	0.131272	1.54937	0.121294	0.391708
gene:SPAC19D5.03	480.751	0.238071	0.153734	1.54859	0.121479	0.391711
gene:SPAC343.09	2727.14	0.196308	0.126826	1.54785	0.121658	0.391711
gene:SPBC119.12	1613	0.201801	0.130385	1.54773	0.121687	0.391711
gene:SPBC1685.15c	482.374	0.236186	0.152565	1.54811	0.121597	0.391711
gene:SPCC1281.07c	948.102	0.218795	0.14133	1.54811	0.121595	0.391711
gene:SPAC17G6.08	499.729	0.23318	0.150795	1.54634	0.122023	0.392539
gene:SPBC11C11.11c	241.574	-0.267854	0.173365	-1.54504	0.122337	0.393295
gene:SPAC57A10.09c	3706.99	0.205447	0.133029	1.54437	0.122498	0.393558
gene:SPAC4H3.16	828.552	-0.216314	0.140156	-1.54338	0.122738	0.394075
gene:SPAC3H1.07	11224.5	0.184513	0.119615	1.54256	0.122939	0.394211
gene:SPCC794.06	417.536	-0.238173	0.154382	-1.54275	0.122891	0.394211
gene:SPCC74.09	118.344	0.300859	0.195132	1.54182	0.123117	0.394529
gene:SPCC794.10	1046.05	0.207379	0.134631	1.54035	0.123474	0.395419
gene:SPAC688.08	841.101	-0.21036	0.136903	-1.53656	0.124402	0.397353
gene:SPBC1718.07c	1848.06	0.225057	0.146498	1.53625	0.124477	0.397353
gene:SPBC19F5.05c	3046.27	0.203768	0.132567	1.5371	0.12427	0.397353
gene:SPBC428.12c	953.752	0.209872	0.136583	1.53659	0.124395	0.397353
gene:SPCC5E4.07	40289.2	-0.178445	0.116109	-1.53687	0.124325	0.397353
gene:SPAC32A11.04c	10937.4	-0.187555	0.122217	-1.5346	0.124882	0.39839
gene:SPCC4G3.09c	1415.73	0.209985	0.136944	1.53337	0.125184	0.3991
gene:SPCC622.13c	97.6631	-0.304093	0.198398	-1.53274	0.125339	0.399338
gene:SPBC1703.12	1075.71	0.207367	0.135402	1.53148	0.12565	0.400072
gene:SPAC4H3.08	99.8499	0.306057	0.200053	1.52988	0.126046	0.400371
gene:SPBC16G5.15c	660.911	0.217969	0.142396	1.53073	0.125836	0.400371
gene:SPBC8D2.14c	1379.05	0.204506	0.133628	1.53041	0.125915	0.400371
gene:SPCC1795.07	931.862	0.207969	0.135945	1.5298	0.126065	0.400371
gene:SPAC17C9.02c	346.674	-0.242433	0.158626	-1.52833	0.126431	0.401022
gene:SPBC660.10	310.116	-0.265907	0.173962	-1.52853	0.12638	0.401022
gene:SPAC222.03c	1502.2	-0.222483	0.145614	-1.5279	0.126538	0.401108
gene:SPBC4F6.11c	935.736	-0.212102	0.138954	-1.52641	0.126907	0.40202
gene:SPAC20G8.08c	501.824	-0.227541	0.149126	-1.52583	0.127053	0.402226
gene:SPAC25H1.07	1507.59	-0.199133	0.130741	-1.52312	0.127729	0.402322
gene:SPAC27F1.10	38.5935	-0.320814	0.210572	-1.52354	0.127625	0.402322
gene:SPAC2F7.05c	6742.14	-0.182264	0.119505	-1.52516	0.127219	0.402322
gene:SPAC57A10.08c	363.943	-0.240389	0.15774	-1.52396	0.127519	0.402322
gene:SPBC1604.12	1139.63	0.225661	0.148144	1.52325	0.127696	0.402322
gene:SPBC29A3.12	25012.6	-0.203099	0.133284	-1.52381	0.127556	0.402322
gene:SPCC63.14	3409.12	0.206224	0.135319	1.52398	0.127513	0.402322
gene:SPMIT.04	30.7729	-0.136395	0.0894865	-1.5242	0.127459	0.402322
gene:SPAC2F7.03c	919.411	0.207966	0.136841	1.51976	0.128571	0.404043
gene:SPAC823.10c	661.128	-0.224188	0.147639	-1.51849	0.128891	0.404043
gene:SPBC1539.04	3242.92	0.186937	0.123081	1.51881	0.12881	0.404043
gene:SPBC18E5.07	3683.2	0.209956	0.13808	1.52054	0.128376	0.404043
gene:SPBC25B2.09c	4612.6	-0.199166	0.131122	-1.51894	0.128778	0.404043
gene:SPCC1442.13c	316.362	0.261819	0.172435	1.51836	0.128924	0.404043
gene:SPCC4G3.15c	1547.99	0.19546	0.128691	1.51883	0.128804	0.404043
gene:SPCC757.08	647.824	-0.219967	0.144805	-1.51906	0.128748	0.404043
gene:SPAC23A1.08c	39368.6	-0.212715	0.140218	-1.51703	0.129259	0.404838
gene:SPBC409.11	460.902	-0.235907	0.155717	-1.51497	0.12978	0.406216
gene:SPAC16E8.18	183.745	-0.274011	0.181082	-1.51319	0.130233	0.406864
gene:SPBC1773.12	191.679	-0.283066	0.187029	-1.51348	0.130157	0.406864
gene:SPBC4F6.08c	635.545	0.242922	0.160536	1.51319	0.130231	0.406864
gene:SPCC1840.09	977.021	0.20781	0.137373	1.51274	0.130345	0.40696
gene:SPAC17A5.11	193.75	0.279358	0.184837	1.51138	0.130693	0.407791
gene:SPBC2F12.08c	255.241	0.254318	0.168325	1.51088	0.13082	0.407867
gene:SPBP19A11.01	10464.5	-0.213691	0.141457	-1.51064	0.130881	0.407867
gene:SPAC15E1.04	1798.5	0.195877	0.129707	1.51014	0.131007	0.408004
gene:SPBC902.05c	3801.18	0.186155	0.123352	1.50914	0.131263	0.408547
gene:SPBC1711.09c	840.276	-0.220657	0.146342	-1.50782	0.131602	0.409345
gene:SPAC57A7.12	6720.72	-0.20292	0.13467	-1.5068	0.131862	0.409901
gene:SPAC1D4.10	656.176	-0.217782	0.14483	-1.50371	0.132657	0.411245
gene:SPAC29A4.20	1463.13	0.206133	0.13713	1.50319	0.13279	0.411245
gene:SPAC31G5.11	2848.12	0.219355	0.145918	1.50328	0.132768	0.411245
gene:SPBC3E7.05c	1826.9	0.194694	0.129437	1.50416	0.132539	0.411245
gene:SPBC83.11	1376.82	0.199177	0.132432	1.504	0.132582	0.411245
gene:SPCC576.06c	716.801	0.233399	0.155134	1.5045	0.132452	0.411245
gene:SPAC16E8.18c	411.302	-0.234727	0.156247	-1.50228	0.133025	0.411692
gene:SPBC1604.21c	3438.4	-0.196	0.130522	-1.50167	0.133182	0.411692
gene:SPCC663.11	601.246	0.221543	0.147517	1.50182	0.133144	0.411692
gene:SPAC3F10.12c	694.227	0.214237	0.142704	1.50127	0.133286	0.411757
gene:SPAPB1A10.13	1606.99	0.247628	0.165011	1.50068	0.13344	0.411976
gene:SPAC637.10c	2480.14	0.193685	0.129189	1.49923	0.133813	0.412107
gene:SPAC821.09	3279.62	-0.190153	0.126795	-1.49968	0.133696	0.412107
gene:SPBC19C2.01	572.317	-0.218441	0.145642	-1.49985	0.133654	0.412107
gene:SPBC29A3.14c	725.208	-0.212096	0.141468	-1.49925	0.133809	0.412107
gene:SPCC777.02	1025.16	0.201189	0.13427	1.49838	0.134033	0.412531
gene:SPAC6G10.12c	1285.67	0.246525	0.164661	1.49717	0.134349	0.413086
gene:SPBC21B10.02	928.435	-0.221256	0.147796	-1.49704	0.134384	0.413086
gene:SPCC1322.14c	3270.23	-0.210349	0.140538	-1.49674	0.134462	0.413086
gene:SPAC15E1.02c	282.632	0.248125	0.165956	1.49512	0.134882	0.41412
gene:SPAC24H6.04	7995.77	-0.226541	0.151646	-1.49388	0.135208	0.414354
gene:SPBC16A3.09c	1376.86	0.195806	0.131056	1.49407	0.135158	0.414354
gene:SPBC1D7.02c	3081.75	0.213965	0.143214	1.49403	0.135168	0.414354
gene:SPAC1071.09c	952.261	-0.207304	0.138877	-1.49271	0.135513	0.41478
gene:SPBC1709.03	2875.87	-0.183677	0.123037	-1.49286	0.135474	0.41478
gene:SPAC21E11.08	3060.09	-0.188368	0.12623	-1.49227	0.13563	0.414882
gene:SPAC26A3.02	601.106	0.220106	0.147754	1.48968	0.13631	0.41594
gene:SPAC824.08	2025.85	0.224755	0.150865	1.48977	0.136285	0.41594
gene:SPBC9B6.03	950.478	0.224571	0.150666	1.49052	0.136086	0.41594
gene:SPCC63.08c	1028.24	0.213049	0.142978	1.49008	0.136203	0.41594
gene:SPAC4F10.04	657.664	-0.211672	0.14216	-1.48898	0.136493	0.416246
gene:SPBC19C2.06c	342.403	0.239319	0.160766	1.48861	0.136589	0.416283
gene:SPAC23C4.11	1032.73	-0.281407	0.189095	-1.48818	0.136703	0.416375
gene:SPAC2G11.14	1077.73	0.209233	0.140674	1.48736	0.13692	0.416783
gene:SPAC1A6.09c	1603.13	-0.192563	0.129553	-1.48636	0.137184	0.416822
gene:SPAC9E9.10c	1109.05	0.203078	0.136626	1.48639	0.137177	0.416822
gene:SPCC4G3.04c	2200.48	-0.188725	0.126931	-1.48683	0.137059	0.416822
gene:SPBC3B8.05	704.248	0.209762	0.141161	1.48597	0.137286	0.416878
gene:SPCC1183.05c	457.638	-0.233243	0.157065	-1.48501	0.137542	0.4174
gene:SPAC13F5.06c	662.984	-0.222574	0.149957	-1.48425	0.137742	0.417654
gene:SPCC550.04c	597.311	0.218439	0.147222	1.48374	0.137877	0.417654
gene:SPCC74.06	1260.97	-0.195079	0.131473	-1.4838	0.137862	0.417654
gene:SPBP19A11.07c	472.398	-0.222307	0.150094	-1.48111	0.138577	0.419518
gene:SPAC21E11.06	2091.34	-0.186381	0.126031	-1.47885	0.139179	0.420169
gene:SPAC2F7.13c	3863.35	-0.183261	0.123972	-1.47824	0.139343	0.420169
gene:SPAC31A2.03	1588.16	-0.197202	0.133267	-1.47975	0.13894	0.420169
gene:SPAC890.06	1285.16	-0.197918	0.133799	-1.47922	0.13908	0.420169
gene:SPAC9E9.07c	3750.61	0.181918	0.123092	1.47791	0.139433	0.420169
gene:SPBC1709.17	1457.43	-0.196635	0.133029	-1.47814	0.139371	0.420169
gene:SPCC1259.10	589.057	-0.216747	0.146668	-1.47781	0.139458	0.420169
gene:SPCC736.09c	299.32	-0.248304	0.168025	-1.47778	0.139466	0.420169
gene:SPBC13E7.08c	1988.31	0.188503	0.127656	1.47665	0.13977	0.420584
gene:SPCC1450.06c	923.638	0.236354	0.16009	1.47638	0.139843	0.420584
gene:SPCC16A11.16c	1632.1	0.193892	0.131334	1.47632	0.139857	0.420584
gene:SPAC14C4.04	1830.53	0.190099	0.128865	1.47517	0.140166	0.421258
gene:SPBC21B10.07	1214.42	0.202129	0.13705	1.47486	0.140251	0.421261
gene:SPCC1682.13	914.908	-0.203122	0.137899	-1.47298	0.140757	0.422526
gene:SPAC1782.07	4324.78	-0.243929	0.165703	-1.47209	0.140997	0.422736
gene:SPBC359.01	380.314	-0.231654	0.157364	-1.47209	0.140996	0.422736
gene:SPAC16C9.01c	1185.9	0.198601	0.13497	1.47145	0.14117	0.423
gene:SPAC16C9.06c	1342.49	-0.196599	0.133678	-1.47069	0.141376	0.423364
gene:SPBC8D2.16c	438.066	0.224421	0.152776	1.46895	0.141845	0.424259
gene:SPCC1223.14	7208.56	-0.182378	0.124132	-1.46922	0.141773	0.424259
gene:SPBC17A3.05c	1397.77	0.194172	0.132242	1.4683	0.142022	0.424533
gene:SPAC15E1.05c	993.398	-0.201197	0.137184	-1.46662	0.142479	0.425644
gene:SPBC2G5.06c	7025.14	-0.190336	0.129892	-1.46534	0.142829	0.426433
gene:SPAC56E4.07	1157.13	-0.203052	0.138655	-1.46444	0.143073	0.426905
gene:SPAC664.05	71493.4	0.201575	0.137676	1.46413	0.143159	0.426908
gene:SPAC26A3.12c	1236.17	-0.198994	0.135973	-1.46348	0.143335	0.427176
gene:SPCC162.02c	300.47	-0.242209	0.16554	-1.46314	0.143429	0.4272
gene:SPCC1450.13c	1230.7	-0.193673	0.132491	-1.46178	0.143801	0.428053
gene:SPAC1399.01c	853.995	0.215802	0.147701	1.46108	0.143995	0.428373
gene:SPBC1347.07	717.382	-0.206778	0.141626	-1.46003	0.144282	0.428461
gene:SPBC32H8.12c	62039.6	-0.195584	0.133957	-1.46005	0.144276	0.428461
gene:SPCC1281.04	19.4317	0.286959	0.196508	1.46029	0.14421	0.428461
gene:SPAC110.05	124.717	-0.281633	0.192993	-1.45929	0.144485	0.428553
gene:SPAC13G6.03	710.869	-0.212792	0.145801	-1.45947	0.144435	0.428553
gene:SPAC644.16	2525.62	0.201896	0.138399	1.4588	0.14462	0.428697
gene:SPBP8B7.22	1965.41	-0.187503	0.128578	-1.45828	0.144764	0.42887
gene:SPAC11H11.05c	117.016	-0.282878	0.194183	-1.45676	0.145182	0.429503
gene:SPAC7D4.10	2706.03	0.182142	0.125049	1.45657	0.145236	0.429503
gene:SPCPB16A4.03c	22695.5	-0.188594	0.129451	-1.45687	0.145151	0.429503
gene:SPAC25B8.03	1148.1	0.211979	0.145567	1.45622	0.145331	0.429527
gene:SPBP4H10.11c	3125.11	-0.181981	0.125049	-1.45527	0.145593	0.430048
gene:SPCC4E9.02	979.237	0.198749	0.136614	1.45482	0.145719	0.430164
gene:SPAC3A11.06	359.895	0.231067	0.158875	1.4544	0.145836	0.43017
gene:SPAP27G11.10c	1211.38	-0.193359	0.132975	-1.4541	0.145919	0.43017
gene:SPBC577.12	813.8	-0.204389	0.140582	-1.45388	0.14598	0.43017
gene:SPBC211.05	167.656	-0.266701	0.183874	-1.45046	0.14693	0.43144
gene:SPBC365.07c	434.035	0.224205	0.154507	1.4511	0.146751	0.43144
gene:SPBC3B8.09	2127.18	0.19042	0.131275	1.45055	0.146907	0.43144
gene:SPCC1906.04	87.8678	0.294252	0.202844	1.45064	0.146881	0.43144
gene:SPCC417.08	36812.2	-0.222044	0.153027	-1.45101	0.146777	0.43144
gene:SPCC736.08	980.739	-0.202287	0.139452	-1.45058	0.146897	0.43144
gene:SPAC1834.09	369.597	0.232423	0.160423	1.44881	0.14739	0.43228
gene:SPCC1620.08	2348.29	0.189459	0.130759	1.44891	0.147362	0.43228
gene:SPAC31A2.14	975.693	0.197323	0.136239	1.44836	0.147515	0.432394
gene:SPBC16C6.13c	2812.63	-0.190152	0.131345	-1.44773	0.147693	0.43266
gene:SPBC83.17	7065.66	0.211027	0.145916	1.44622	0.148115	0.433641
gene:SPAC20H4.02	1332.89	0.189712	0.131255	1.44537	0.148355	0.434057
gene:SPBC337.07c	1506.78	-0.188427	0.130413	-1.44485	0.148501	0.434057
gene:SPCC4G3.19	516.838	-0.213828	0.148	-1.44479	0.148518	0.434057
gene:SPBC21D10.06c	284.635	0.249354	0.172663	1.44417	0.148691	0.434222
gene:SPCC830.10	1383.14	-0.19895	0.13778	-1.44396	0.148749	0.434222
gene:SPBC336.10c	38620.7	-0.212698	0.14747	-1.44231	0.149215	0.435328
gene:SPAC19A8.05c	717.567	0.203644	0.141258	1.44164	0.149403	0.435366
gene:SPBPB10D8.04c	37.0699	-0.303051	0.210182	-1.44185	0.149345	0.435366
gene:SPCC962.05	302.321	-0.234159	0.162583	-1.44025	0.149798	0.43626
gene:SPBC29A3.10c	2713.64	-0.214257	0.148898	-1.43895	0.150165	0.437075
gene:SPBC1306.02	401.396	-0.243489	0.169255	-1.43859	0.150266	0.437114
gene:SPAC25A8.02	767.943	0.213046	0.148131	1.43823	0.150369	0.437157
gene:SPAC2E12.03c	463.977	-0.216475	0.150564	-1.43776	0.150502	0.43729
gene:SPCC1020.05	1336.34	0.192624	0.134037	1.4371	0.150691	0.437583
gene:SPAC23C11.04c	352.532	-0.227093	0.158096	-1.43643	0.150881	0.437624
gene:SPBC1347.02	7603.19	0.179332	0.124825	1.43667	0.150812	0.437624
gene:SPBC646.02	515.789	-0.214056	0.149091	-1.43574	0.151077	0.437683
gene:SPCC24B10.12	182.989	-0.270282	0.18822	-1.43599	0.151006	0.437683
gene:SPAC17C9.10	3192.92	0.174231	0.121432	1.4348	0.151344	0.438041
gene:SPAC9.08c	1154.45	0.195473	0.136266	1.4345	0.15143	0.438041
gene:SPBC2G5.05	30102.9	-0.20508	0.143006	-1.43406	0.151555	0.438041
gene:SPBC30B4.07c	606.518	-0.213293	0.148757	-1.43383	0.151621	0.438041
gene:SPBC800.13	347.048	0.238283	0.166194	1.43376	0.15164	0.438041
gene:SPAC29B12.12	50.8237	-0.30138	0.210343	-1.4328	0.151914	0.438159
gene:SPBC21.02	486.108	-0.217243	0.151632	-1.4327	0.151944	0.438159
gene:SPCC1223.12c	312.582	0.236489	0.165003	1.43324	0.151789	0.438159
gene:SPBC428.17c	484.909	-0.226884	0.158399	-1.43236	0.152041	0.438185
gene:SPBC32F12.16	273.896	0.241456	0.168642	1.43177	0.15221	0.438417
gene:SPCC16C4.11	326.899	-0.237482	0.165973	-1.43085	0.152473	0.43892
gene:SPAC4G9.13c	804.144	0.199443	0.139457	1.43014	0.152678	0.439259
gene:SPAC637.13c	2070.11	0.181606	0.127025	1.42969	0.152805	0.439369
gene:SPAC1952.06c	615.517	-0.210005	0.146944	-1.42915	0.152962	0.439567
gene:SPBC17D11.02c	971.823	0.211228	0.147841	1.42875	0.153076	0.439642
gene:SPAC8C9.15c	1885.36	-0.193476	0.135587	-1.42695	0.153594	0.440712
gene:SPCC4G3.02	863.255	0.196254	0.137544	1.42684	0.153626	0.440712
gene:SPCC550.06c	11514.5	-0.185916	0.130353	-1.42625	0.153796	0.440858
gene:SPCC5E4.04	688.864	-0.20447	0.143382	-1.42605	0.153853	0.440858
gene:SPAC12G12.09	211.558	-0.24823	0.174161	-1.42529	0.154074	0.44102
gene:SPAC3C7.09	192.298	-0.252349	0.17706	-1.42522	0.154094	0.44102
gene:SPAC6F6.15	3771.21	0.191798	0.134601	1.42494	0.154175	0.44102
gene:SPBC11B10.10c	1953.9	0.216863	0.152228	1.42459	0.154276	0.441053
gene:SPCC4G3.10c	263.643	0.239902	0.168579	1.42308	0.154713	0.442049
gene:SPBC19G7.04	444.277	-0.267685	0.188156	-1.42268	0.154829	0.442129
gene:SPAC22A12.09c	1213.8	0.188418	0.132661	1.4203	0.155522	0.443851
gene:SPCC622.07	244.668	-0.249696	0.175904	-1.4195	0.155752	0.444254
gene:SPAC27E2.05	894.36	0.197187	0.138996	1.41865	0.156001	0.444456
gene:SPCC320.14	602.269	0.206818	0.14577	1.4188	0.155958	0.444456
gene:SPAC17A5.03	21688.4	0.215648	0.152135	1.41748	0.156342	0.444492
gene:SPAC222.12c	22876.7	-0.180134	0.127167	-1.41652	0.156622	0.444492
gene:SPAP32A8.03c	1512.95	0.219757	0.155024	1.41757	0.156317	0.444492
gene:SPBC19C2.15c	1647.44	-0.202461	0.142855	-1.41725	0.156409	0.444492
gene:SPBC3H7.05c	2182.45	0.176844	0.124901	1.41587	0.156813	0.444492
gene:SPBC428.14	1253.04	0.188956	0.133345	1.41705	0.156469	0.444492
gene:SPBC4F6.12	723.067	0.205516	0.145153	1.41586	0.156816	0.444492
gene:SPBC530.12c	1161.42	-0.195241	0.137882	-1.416	0.156775	0.444492
gene:SPCC70.02c	1946.33	0.18716	0.132	1.41788	0.156227	0.444492
gene:SPCC1259.05c	1816.67	0.192831	0.136275	1.41502	0.157064	0.44494
gene:SPAC222.07c	755.577	-0.197952	0.140076	-1.41318	0.157603	0.445961
gene:SPBC3H7.14	792.622	0.199331	0.141048	1.41321	0.157593	0.445961
gene:SPBC651.11c	1420.45	0.185307	0.131275	1.4116	0.158068	0.447023
gene:SPBC1198.04c	429.385	-0.215375	0.152717	-1.41029	0.158455	0.447862
gene:SPCC1259.15c	1748.77	0.189315	0.134309	1.40955	0.158674	0.448226
gene:SPAP27G11.14c	396.412	-0.219413	0.155756	-1.4087	0.158924	0.448424
gene:SPBC2D10.19c	1114.69	0.21194	0.150428	1.40891	0.158861	0.448424
gene:SPAC31A2.07c	942.355	0.199891	0.142012	1.40756	0.159261	0.448866
gene:SPAC644.06c	1021.64	0.198295	0.140871	1.40764	0.159238	0.448866
gene:SPCC126.10	664.126	-0.202638	0.144034	-1.40688	0.159463	0.448928
gene:SPCC1682.15	1233.21	0.185106	0.131561	1.407	0.159429	0.448928
gene:SPAC22G7.02	983.298	-0.191349	0.136133	-1.40561	0.159841	0.449739
gene:SPBC530.15c	2084.28	-0.176659	0.125812	-1.40415	0.160273	0.450701
gene:SPAC22E12.06c	915.067	0.194047	0.138362	1.40246	0.160778	0.451113
gene:SPAC3H8.08c	539.441	0.206506	0.147308	1.40186	0.160956	0.451113
gene:SPBC18H10.19	999.877	0.190015	0.135481	1.40252	0.16076	0.451113
gene:SPBC24C6.08c	657.275	0.201153	0.143455	1.40221	0.160853	0.451113
gene:SPCC1235.18	19.5146	0.275827	0.196761	1.40184	0.160963	0.451113
gene:SPCC965.12	500.611	-0.212922	0.151795	-1.40269	0.160708	0.451113
gene:SPAC24C9.04	998.508	-0.205803	0.146955	-1.40045	0.161379	0.451714
gene:SPAC922.06	702.681	0.197424	0.141026	1.39991	0.16154	0.451714
gene:SPBC1709.12	1176.65	0.204681	0.1462	1.40001	0.16151	0.451714
gene:SPBC8E4.05c	58.2778	0.293085	0.209249	1.40065	0.161318	0.451714
gene:SPCC1450.10c	367.375	0.22619	0.162005	1.39619	0.162659	0.454587
gene:SPAC26H5.04	463.138	-0.212806	0.152469	-1.39573	0.162795	0.454663
gene:SPBC26H8.07c	10583.9	0.167696	0.12017	1.39549	0.162868	0.454663
gene:SPAC1F8.08	308.942	0.229354	0.164407	1.39504	0.163004	0.454785
gene:SPAC6F6.17	1059.69	-0.186553	0.133773	-1.39454	0.163153	0.454948
gene:SPAC19G12.07c	1374.58	0.185391	0.13301	1.39381	0.163376	0.455315
gene:SPCC1682.07	1100.53	0.189251	0.135842	1.39318	0.163567	0.455591
gene:SPAC1565.02c	747.368	0.216634	0.155621	1.39206	0.163904	0.455893
gene:SPBC26H8.04c	685.603	-0.196553	0.141211	-1.39191	0.16395	0.455893
gene:SPCC1442.07c	663.57	0.210746	0.151344	1.39249	0.163773	0.455893
gene:SPBP23A10.02	762.976	-0.202164	0.145347	-1.3909	0.164255	0.456488
gene:SPBC336.12c	565.331	0.20551	0.147838	1.39011	0.164496	0.456904
gene:SPBC16A3.07c	1422.36	0.20436	0.147186	1.38845	0.165	0.457792
gene:SPBC30D10.10c	1005.5	-0.191173	0.137718	-1.38815	0.165092	0.457792
gene:SPBC577.10	3506.97	0.176756	0.127311	1.38838	0.165022	0.457792
gene:SPCC191.05c	200.392	-0.24808	0.178801	-1.38746	0.165301	0.458118
gene:SPAC30D11.05	923.906	0.19444	0.140323	1.38566	0.16585	0.459136
gene:SPBP16F5.05c	915.305	0.210994	0.15227	1.38565	0.165853	0.459136
gene:SPAC11D3.15	576.151	-0.20246	0.146328	-1.38361	0.166479	0.459848
gene:SPAC17A2.03c	2720.3	0.169589	0.122567	1.38365	0.166466	0.459848
gene:SPAC922.09	23.6221	0.2761	0.19952	1.38382	0.166414	0.459848
gene:SPCC1906.01	12767.6	0.177506	0.128261	1.38394	0.166377	0.459848
gene:SPCC188.14	181.73	-0.25054	0.181129	-1.38321	0.166599	0.459924
gene:SPAC1486.02c	1479.01	0.200412	0.145105	1.38115	0.167232	0.460283
gene:SPAC17G8.04c	3350.03	0.178918	0.129558	1.38099	0.167283	0.460283
gene:SPBC29A10.05	1255.01	0.180855	0.130936	1.38124	0.167205	0.460283
gene:SPBC2F12.13	884.641	-0.194462	0.140737	-1.38174	0.167052	0.460283
gene:SPBC428.06c	736.415	0.208307	0.150737	1.38192	0.166997	0.460283
gene:SPCC16A11.05c	1248	0.192463	0.139231	1.38233	0.166871	0.460283
gene:SPAC823.09c	428.702	0.216729	0.157204	1.37865	0.168004	0.461839
gene:SPAC926.05c	609.169	-0.219506	0.159299	-1.37795	0.168219	0.461839
gene:SPACUNK4.11c	496.554	0.231671	0.168093	1.37823	0.168133	0.461839
gene:SPCC24B10.09	30050.4	-0.163769	0.11882	-1.37829	0.168112	0.461839
gene:SPAC4A8.12c	1008.1	-0.201812	0.147037	-1.37253	0.169899	0.465364
gene:SPBC354.08c	363.618	-0.215171	0.156748	-1.37272	0.16984	0.465364
gene:SPBC4F6.07c	730.026	0.20062	0.146215	1.37209	0.170036	0.465364
gene:SPBC646.07c	3479.12	-0.183879	0.133983	-1.37241	0.169937	0.465364
gene:SPCC126.06	1691.86	0.203524	0.148249	1.37285	0.169798	0.465364
gene:SPCC613.02	469.314	-0.22391	0.1632	-1.372	0.170064	0.465364
gene:SPAC30C2.08	2756.25	0.171983	0.125461	1.37081	0.170435	0.465613
gene:SPBC16G5.13	544.009	-0.230792	0.168341	-1.37098	0.170381	0.465613
gene:SPBC17D1.04	708.133	-0.209115	0.152538	-1.3709	0.170405	0.465613
gene:SPAC1952.17c	416.656	-0.211016	0.154	-1.37023	0.170615	0.465848
gene:SPCC285.07c	55.8664	0.28815	0.210358	1.36981	0.170746	0.465952
gene:SPAC926.10	82.1807	0.279916	0.204508	1.36873	0.171084	0.466617
gene:SPAC17G6.05c	227.062	-0.235249	0.171931	-1.36827	0.171227	0.466753
gene:SPAC26H5.03	575.983	-0.212688	0.155543	-1.3674	0.171501	0.466793
gene:SPAC3A11.09	693.754	0.193889	0.141873	1.36664	0.171737	0.466793
gene:SPAC4H3.06	698.106	-0.202317	0.147989	-1.36711	0.171591	0.466793
gene:SPAC56E4.05	1038.03	0.203576	0.148829	1.36785	0.171358	0.466793
gene:SPBC115.02c	737.187	0.197688	0.144696	1.36623	0.171866	0.466793
gene:SPBC215.02	1109.03	0.194415	0.142285	1.36638	0.171821	0.466793
gene:SPBP22H7.05c	384.686	-0.215699	0.15789	-1.36613	0.171897	0.466793
gene:SPAC4G9.20c	2124.37	0.178445	0.130659	1.36573	0.172024	0.466859
gene:SPAC6F12.05c	618.721	-0.196202	0.143699	-1.36537	0.172137	0.466859
gene:SPAPB1A10.05	842.323	0.204037	0.14946	1.36516	0.172203	0.466859
gene:SPAC4F10.18	1416.68	0.178955	0.131156	1.36444	0.172429	0.467218
gene:SPAC14C4.13	441.822	-0.207609	0.152423	-1.36206	0.17318	0.467473
gene:SPAC23C11.11	5088.63	0.162465	0.11927	1.36216	0.173146	0.467473
gene:SPACUNK4.15	1234.82	-0.188726	0.138504	-1.3626	0.173008	0.467473
gene:SPBC1289.17	15.2095	-0.255549	0.187456	-1.36325	0.172804	0.467473
gene:SPBP8B7.32	1210.38	0.186182	0.136648	1.3625	0.17304	0.467473
gene:SPCC417.11c	419.547	-0.21084	0.154675	-1.36311	0.172846	0.467473
gene:SPCC622.01c	842.088	0.188615	0.13845	1.36233	0.173093	0.467473
gene:SPBC691.02c	542.466	-0.207055	0.152055	-1.36171	0.173288	0.467513
gene:SPBC21B10.15	403.119	-0.232325	0.170713	-1.36091	0.173543	0.46785
gene:SPBC646.12c	601.746	0.208116	0.152945	1.36072	0.173601	0.46785
gene:SPBC11C11.07	34159.2	-0.174284	0.128179	-1.35969	0.173929	0.468481
gene:SPAC9E9.05	435.578	0.207565	0.152802	1.3584	0.174338	0.469329
gene:SPAC664.12c	643.746	-0.208508	0.15353	-1.35809	0.174435	0.469336
gene:SPBC1604.06c	1378.43	0.196867	0.145047	1.35726	0.174698	0.469787
gene:SPCC970.07c	498.969	-0.203422	0.149909	-1.35697	0.174791	0.469787
gene:SPBC29A10.10c	993.849	-0.192079	0.141584	-1.35664	0.174897	0.469816
gene:SPAC24H6.08	648.322	0.196537	0.145031	1.35513	0.175375	0.470433
gene:SPBC28F2.11	4795.22	0.163753	0.120852	1.35499	0.17542	0.470433
gene:SPBC839.03c	600.651	-0.198266	0.146351	-1.35473	0.175504	0.470433
gene:SPCP20C8.02c	125.997	-0.258625	0.190878	-1.35493	0.175441	0.470433
gene:SPCC757.12	2446.09	0.207462	0.1532	1.35419	0.175676	0.470642
gene:SPAC323.07c	1955.14	0.204189	0.150915	1.35301	0.176053	0.47086
gene:SPAC732.02c	1415.14	0.177557	0.131256	1.35275	0.176136	0.47086
gene:SPACUNK4.08	478.77	-0.202942	0.150001	-1.35294	0.176075	0.47086
gene:SPBC16H5.04	2888	-0.204347	0.150983	-1.35344	0.175914	0.47086
gene:SPAC19G12.06c	17297.4	0.161404	0.119378	1.35204	0.176363	0.471215
gene:SPCC18.08	805.273	-0.188418	0.139621	-1.3495	0.177177	0.473138
gene:SPBC660.16	36637.2	-0.175765	0.130339	-1.34853	0.177488	0.473713
gene:SPAC19A8.14	1279.36	0.179914	0.133497	1.3477	0.177754	0.473915
gene:SPAC22H12.04c	69464.6	-0.159326	0.118247	-1.34741	0.177849	0.473915
gene:SPAC57A10.03	690.814	-0.198997	0.147667	-1.34761	0.177783	0.473915
gene:SPCC1902.02	239.436	-0.231235	0.171816	-1.34582	0.178359	0.475021
gene:SPBC12D12.01	587.784	0.194845	0.144898	1.34471	0.178719	0.475704
gene:SPBC1773.06c	352.315	0.215382	0.160202	1.34444	0.178807	0.475704
gene:SPAC19G12.11	1543.27	0.174548	0.129902	1.34369	0.179049	0.476096
gene:SPAC227.12	830.673	0.188862	0.140592	1.34333	0.179165	0.476148
gene:SPBC3B8.07c	2206.77	0.188409	0.140338	1.34254	0.179421	0.476576
gene:SPAC1B3.08	1793.34	0.174031	0.129785	1.34092	0.179948	0.477176
gene:SPAC1F3.01	989.424	-0.185872	0.138792	-1.33921	0.180501	0.477176
gene:SPAC26H5.02c	359.399	-0.211681	0.158075	-1.33912	0.180532	0.477176
gene:SPAC3A12.19	81.0312	-0.273846	0.204207	-1.34102	0.179914	0.477176
gene:SPAC4D7.03	537.236	0.208235	0.155375	1.34021	0.180178	0.477176
gene:SPAC4G9.12	3436.98	0.17921	0.133803	1.33936	0.180455	0.477176
gene:SPBC16E9.12c	2837.84	0.169575	0.126653	1.3389	0.180605	0.477176
gene:SPBP35G2.04c	430.058	-0.207276	0.154789	-1.33909	0.180542	0.477176
gene:SPCC645.03c	1691.67	0.171143	0.127706	1.34013	0.180203	0.477176
gene:SPMIT.05	14.3678	-0.11509	0.0857983	-1.3414	0.17979	0.477176
gene:SPCC1919.10c	583.662	-0.196172	0.14679	-1.33641	0.181416	0.479066
gene:SPCC24B10.14c	106.146	-0.264535	0.198068	-1.33558	0.181688	0.479276
gene:SPCC306.04c	1059.38	-0.189726	0.142053	-1.33559	0.181682	0.479276
gene:SPAC16A10.08c	200.255	-0.236212	0.177126	-1.33358	0.182341	0.480018
gene:SPAC1782.11	5633.05	-0.169781	0.127294	-1.33377	0.182279	0.480018
gene:SPBC1734.12c	1080.21	-0.17975	0.134818	-1.33328	0.182439	0.480018
gene:SPBC29A3.02c	3599.7	-0.168349	0.12627	-1.33325	0.182451	0.480018
gene:SPCC285.12	2457.6	0.182185	0.136556	1.33414	0.182158	0.480018
gene:SPAC1687.19c	1640.42	0.177776	0.133433	1.33232	0.182755	0.480121
gene:SPCC16A11.17	951.149	0.187948	0.141076	1.33225	0.182779	0.480121
gene:SPCC338.07c	2032.99	-0.174011	0.130582	-1.33258	0.18267	0.480121
gene:SPAC17G6.14c	7532.09	-0.164157	0.123285	-1.33152	0.183018	0.480494
gene:SPAC3A12.10	29691.6	-0.156024	0.117284	-1.33031	0.183416	0.481287
gene:SPAC13D6.02c	10645.7	-0.161421	0.121906	-1.32414	0.185456	0.484137
gene:SPAC22E12.11c	1359.88	0.190408	0.143739	1.32468	0.185278	0.484137
gene:SPAC27D7.07c	1702.24	-0.197489	0.148946	-1.32591	0.184868	0.484137
gene:SPAC2G11.04	512.437	0.202429	0.152872	1.32417	0.185446	0.484137
gene:SPAC2G11.15c	779.346	-0.204142	0.153885	-1.32659	0.184644	0.484137
gene:SPBC119.02	22036.8	-0.167903	0.126672	-1.32549	0.185008	0.484137
gene:SPBC543.10	1038.85	-0.187273	0.141435	-1.32409	0.185474	0.484137
gene:SPBP26C9.02c	824.25	0.182571	0.137813	1.32477	0.185248	0.484137
gene:SPCC18.06c	1626.36	0.172427	0.130093	1.32541	0.185034	0.484137
gene:SPCC285.17	4477.54	0.165713	0.125122	1.32442	0.185365	0.484137
gene:SPAC144.09c	636.495	-0.198392	0.149954	-1.32302	0.18583	0.484743
gene:SPAC19B12.08	435.521	0.205149	0.155121	1.32251	0.185998	0.484743
gene:SPAPB1E7.05	525.685	-0.205299	0.155218	-1.32265	0.185953	0.484743
gene:SPAC688.02c	448.713	0.204488	0.154859	1.32048	0.186674	0.485711
gene:SPBC16D10.03	1506.08	0.173982	0.131723	1.32082	0.186561	0.485711
gene:SPCC1827.05c	2699.42	0.175063	0.132601	1.32023	0.186759	0.485711
gene:SPCC777.06c	1572.04	0.180004	0.136326	1.3204	0.186703	0.485711
gene:SPAC17A2.10c	94.6227	-0.263878	0.199933	-1.31983	0.186891	0.485801
gene:SPBC24C6.03	758.312	-0.188379	0.143066	-1.31673	0.18793	0.488178
gene:SPBC725.07	902.15	-0.196314	0.149195	-1.31583	0.188232	0.488178
gene:SPBP23A10.06	1310.67	0.181448	0.137881	1.31597	0.188183	0.488178
gene:SPCC1450.03	1375.97	0.178905	0.135943	1.31603	0.188164	0.488178
gene:SPCC320.06	1498.18	-0.183096	0.139169	-1.31564	0.188296	0.488178
gene:SPAP19A11.05c	969.601	0.188702	0.143621	1.31389	0.188883	0.489447
gene:SPBC1685.13	9042.25	0.157347	0.11989	1.31242	0.189378	0.490473
gene:SPAC26F1.02	407.473	-0.209522	0.159868	-1.31059	0.189995	0.491611
gene:SPAC926.03	1198.38	0.176682	0.134817	1.31054	0.190015	0.491611
gene:SPAC1687.01	1659.19	-0.188613	0.144071	-1.30917	0.190476	0.49255
gene:SPBC16E9.07	266.958	-0.219167	0.167529	-1.30823	0.190794	0.49286
gene:SPCC16C4.01	878.303	0.178951	0.136768	1.30843	0.190728	0.49286
gene:SPBC1861.04c	417.615	-0.200688	0.153695	-1.30576	0.191635	0.494775
gene:SPAC323.02c	4245.77	0.164869	0.126323	1.30514	0.191847	0.495066
gene:SPCC330.13	1238.15	0.178828	0.137145	1.30393	0.192257	0.495868
gene:SPBC3B9.14c	1040.34	0.194062	0.148875	1.30352	0.192397	0.495972
gene:SPAC1327.01c	1041.19	-0.186052	0.14309	-1.30025	0.193515	0.496133
gene:SPAC1527.01	674.007	-0.187413	0.143884	-1.30252	0.192737	0.496133
gene:SPAC2E1P5.04c	409.519	-0.206771	0.158867	-1.30154	0.193075	0.496133
gene:SPAC4A8.09c	834.758	-0.180963	0.13911	-1.30086	0.193307	0.496133
gene:SPAC6G9.06c	449.525	-0.19623	0.150943	-1.30003	0.19359	0.496133
gene:SPBC1861.07	91.3731	-0.271383	0.208504	-1.30157	0.193063	0.496133
gene:SPBC32F12.11	286912	-0.181267	0.13934	-1.3009	0.193292	0.496133
gene:SPBC365.15	821.968	-0.180194	0.13846	-1.30141	0.193117	0.496133
gene:SPBC3B9.02c	771.176	0.189778	0.146	1.29985	0.193654	0.496133
gene:SPBC6B1.07	837.358	-0.190578	0.146538	-1.30054	0.193415	0.496133
gene:SPBC776.02c	4082.77	-0.158964	0.121997	-1.30302	0.192568	0.496133
gene:SPBP8B7.25	11604.2	-0.159951	0.12294	-1.30104	0.193244	0.496133
gene:SPAC17G6.09	2285.3	0.161039	0.124078	1.29788	0.19433	0.49651
gene:SPAC22H10.08	905.12	-0.178557	0.137465	-1.29893	0.193969	0.49651
gene:SPAC23D3.12	6724.84	-0.188389	0.145128	-1.29809	0.194256	0.49651
gene:SPAC6F6.02c	521.177	-0.193158	0.148717	-1.29882	0.194004	0.49651
gene:SPBC15D4.11c	253.086	0.220172	0.169667	1.29767	0.194399	0.49651
gene:SPBC1703.05	935.837	0.181158	0.139586	1.29782	0.194348	0.49651
gene:SPAC23C4.13	1073.74	0.196858	0.151818	1.29667	0.194746	0.497141
gene:SPAC6B12.10c	812.732	0.181192	0.139777	1.29629	0.194877	0.497221
gene:SPAC13C5.05c	1421.41	0.168312	0.129992	1.29478	0.195395	0.498031
gene:SPCC965.03	2277.89	0.172369	0.133099	1.29504	0.195308	0.498031
gene:SPAP14E8.02	3428.62	-0.169783	0.131167	-1.29441	0.195524	0.498105
gene:SPAC17C9.09c	1832.18	-0.185277	0.143398	-1.29205	0.196341	0.499583
gene:SPCC16C4.18c	2439.53	0.175806	0.13603	1.29241	0.196217	0.499583
gene:SPCC663.12	678.003	-0.185452	0.143553	-1.29186	0.196404	0.499583
gene:SPCC1827.01c	538.704	-0.189058	0.146392	-1.29145	0.196547	0.499692
gene:SPBC115.03	864.738	-0.181852	0.141004	-1.28969	0.197157	0.499711
gene:SPBC336.03	1498.71	0.165776	0.128526	1.28983	0.19711	0.499711
gene:SPBC947.11c	674.759	0.183825	0.142504	1.28996	0.197063	0.499711
gene:SPBP16F5.04	1888.66	-0.164895	0.127812	-1.29013	0.197005	0.499711
gene:SPCC290.03c	999.495	-0.177889	0.137906	-1.28993	0.197075	0.499711
gene:SPCC338.11c	1108.85	-0.181614	0.140765	-1.29019	0.196984	0.499711
gene:SPAC11E3.10	1834.81	0.171968	0.13379	1.28536	0.198667	0.50012
gene:SPAC1805.17	1888.62	-0.165184	0.128228	-1.28821	0.197673	0.50012
gene:SPAC23G3.11	2548.97	-0.163132	0.126815	-1.28637	0.198313	0.50012
gene:SPAC29E6.10c	1215.6	0.180303	0.140262	1.28547	0.198628	0.50012
gene:SPAC2F3.09	7514.43	-0.175841	0.136719	-1.28615	0.198392	0.50012
gene:SPAPB8E5.09	3884.37	0.155671	0.120806	1.2886	0.197537	0.50012
gene:SPBC1105.17	410.553	0.205443	0.159647	1.28685	0.198145	0.50012
gene:SPBC337.05c	4379.07	-0.16258	0.126522	-1.285	0.198793	0.50012
gene:SPBC3E7.01	1091.33	-0.180292	0.140021	-1.2876	0.197885	0.50012
gene:SPBC409.08	2895.3	0.166996	0.129683	1.28773	0.197841	0.50012
gene:SPBC6B1.09c	522.04	0.211229	0.164244	1.28607	0.198418	0.50012
gene:SPBPB8B6.04c	36.2959	-0.269798	0.209791	-1.28603	0.198432	0.50012
gene:SPCC1322.04	11939.1	0.205169	0.159301	1.28794	0.197768	0.50012
gene:SPCC14G10.01	724.563	0.186626	0.145271	1.28468	0.198906	0.50012
gene:SPCC1620.11	1223.85	-0.176496	0.137392	-1.28462	0.198924	0.50012
gene:SPCC285.06c	138.969	-0.243966	0.189901	-1.2847	0.198897	0.50012
gene:SPAC31A2.10	707.203	-0.186373	0.14518	-1.28373	0.199235	0.50065
gene:SPAC19A8.03	1039.64	0.175735	0.136958	1.28314	0.199444	0.500922
gene:SPBC28F2.12	4200.58	0.158959	0.124006	1.28187	0.199888	0.501535
gene:SPBC30B4.08	475.457	0.197105	0.153764	1.28187	0.199889	0.501535
gene:SPAC22G7.03	149.327	0.241354	0.18842	1.28094	0.200216	0.502102
gene:SPAC22E12.01	879.169	0.174747	0.1366	1.27926	0.200805	0.503326
gene:SPAC23C4.17	1045.13	-0.177797	0.139048	-1.27867	0.201012	0.503344
gene:SPBC3H7.07c	2270.54	-0.162514	0.127096	-1.27867	0.201014	0.503344
gene:SPAC1039.02	7248.27	-0.203254	0.159065	-1.2778	0.201319	0.503601
gene:SPBC24C6.10c	403.44	0.19873	0.15551	1.27792	0.201276	0.503601
gene:SPAC14C4.14	11972.4	0.168721	0.132139	1.27684	0.201657	0.503688
gene:SPBC1289.11	1159.17	0.171439	0.134253	1.27699	0.201606	0.503688
gene:SPCC736.11	710.653	-0.183161	0.143408	-1.2772	0.201531	0.503688
gene:SPCC622.08c	17650.2	0.154372	0.120968	1.27614	0.201907	0.504059
gene:SPAC6C3.06c	827.896	-0.183284	0.143666	-1.27576	0.202039	0.504137
gene:SPAC227.14	635.289	-0.196698	0.154368	-1.27421	0.202588	0.505254
gene:SPAC4A8.06c	1467.63	-0.182653	0.143461	-1.27319	0.202951	0.505348
[truncated: 3,130 more rows]

## Sheet: Significantly changed genes
Gene	baseMean	log2FoldChange	standard error	Wald statistic	Wald pvalue	padj	Name	Function	Alt Name	Class
SPAC1B3.16c	15018.7	-1.34334	0.143164	-9.38326	6.39623e-21	4.5532e-18	vht1	vitamin H transmembrane transporter Vht1		protein
SPAC1F8.02c	42.281	1.4184	0.209983	6.75481	1.43019e-11	2.6395e-09	shu1	cell-surface heme aquisition heme protein Shu1		protein
SPAC3G6.05	4325.44	-1.01237	0.120542	-8.39849	4.5227e-17	1.87805e-14	SPAC3G6.05	mitochondrial Mpv17/PMP22 family protein 1 (predicted)		protein
SPAC3G6.13c	21212.1	-1.12413	0.139296	-8.07008	7.02547e-16	2.33386e-13	rpl4101	60S ribosomal protein L41	rpl41-1	protein
SPAC5H10.06c	14080.2	1.68372	0.160617	10.4828	1.03601e-25	1.29061e-22	adh4	alcohol dehydrogenase Adh4		protein
SPAC977.05c	31.0266	1.0382	0.199717	5.19834	2.01078e-07	1.47349e-05	SPAC977.05c	conserved fungal family		protein
SPAC977.14c	1854.11	2.08302	0.135937	15.3234	5.33734e-53	2.6596e-49	SPAC977.14c	aldo/keto reductase, predicted calcium channel regulator		protein
SPAC977.16c	185.474	1.71445	0.187041	9.16621	4.89933e-20	3.05167e-17	dak2	dihydroxyacetone kinase Dak2		protein
SPAC977.17	161.591	1.16912	0.194537	6.00978	1.85779e-09	2.50604e-07	SPAC977.17	MIP water channel (predicted)		protein
SPAC977.18	72.6894	1.11185	0.21038	5.28497	1.25726e-07	9.94434e-06	SPAC977.18	conserved fungal protein		protein
SPAPB24D3.10c	439.005	1.08791	0.166739	6.52462	6.81741e-11	1.21326e-08	agl1	maltose alpha-glucosidase Agl1	agl	protein
SPAPB8E5.05	179.779	1.15118	0.197541	5.82757	5.62391e-09	6.83511e-07	mfm1	M-factor precursor Mfm1		protein
SPAPJ691.02	288.785	1.27435	0.171722	7.421	1.16235e-13	2.97135e-11	SPAPJ691.02	yippee-like protein		protein
SPBC1711.03	922.691	-1.43923	0.15962	-9.01665	1.93922e-19	9.66312e-17	aim27	ER membrane protein complex subunit Aim27 (predicted)	emc3	protein
SPBC1711.04	1703.06	-1.68452	0.141057	-11.9421	7.13873e-33	1.77861e-29	mtd1	methylenetetrahydrofolate reductase Mtd1 (predicted)		protein
SPBC1711.05	1563.6	-1.57828	0.155544	-10.1469	3.42179e-24	3.41015e-21	srp40	nucleocytoplasmic transport chaperone Srp40 (predicted)		protein
SPBC23G7.10c	525.751	1.86291	0.161456	11.5382	8.46438e-31	1.40593e-27	SPBC23G7.10c	NADH-dependent flavin oxidoreductase (predicted)		protein
SPBC23G7.13c	183.92	-1.13868	0.180535	-6.30724	2.84059e-10	4.88091e-08	SPBC23G7.13c	urea transmembrane transporter (predicted)		protein
SPBC8E4.12c	287.121	1.02034	0.17585	5.80236	6.53882e-09	7.24065e-07	ecl3	extender of the chronological lifespan protein Ecl3		protein
SPBPB10D8.02c	392.643	-1.0983	0.15829	-6.93854	3.96164e-12	8.58298e-10	SPBPB10D8.02c	arylsulfatase (predicted)		protein
SPBPB21E7.07	6631.94	-1.21657	0.127288	-9.55761	1.20512e-21	1.00085e-18	aes1	enhancer of RNA-mediated gene silencing	SPAPB21E7.07	protein
SPCC13B11.02c	3271.5	1.23147	0.159124	7.73902	1.00189e-14	2.77356e-12	SPCC13B11.02c	Schizosaccharomyces pombe specific protein		protein
SPCC663.06c	387.971	1.4701	0.161152	9.1224	7.34804e-20	4.06837e-17	osr1	short chain dehydrogenase (predicted)		protein
SPCC663.08c	433.808	1.35431	0.161537	8.38392	5.11921e-17	1.96223e-14	SPCC663.08c	short chain dehydrogenase		protein
SPCC70.08c	1985.67	-1.08182	0.135951	-7.95741	1.75671e-15	5.47106e-13	SPCC70.08c	methyltransferase (predicted)		protein
SPCC70.12c	2470.55	-1.12304	0.125306	-8.96243	3.17612e-19	1.43878e-16	ecl1	extender of the chronological lifespan protein Ecl1	SPNG2611	protein
