# Supplementary material for: Polymerase pausing induced by sequence-specific RNA-binding protein drives heterochromatin assembly
Source: Genes Dev. 2018 Jul 1;32(13-14):953–64. doi: 10.1101/gad.310136.117 (PMC6075038; doi:10.1101/gad.310136.117)
Supplement: Supplemental Material [file supp_32.13-14.953_Supplemental_Table_S2.xlsx]

## Sheet: Centromere_cluster_RPKM.csv
transcript	chromosome	strand	cluster start	cluster end	clr4∆ cluster RPKM replicate 1	clr4∆ seb1-1 cluster RPKM replicate 1	clr4∆/clr4∆ seb1-1 ratio of replicate 1	clr4∆ cluster RPKM replicate 2	clr4∆ seb1-1 cluster RPKM replicate 2	clr4∆/clr4∆ seb1-1 ratio of replicate 2	clr4∆ avg	clr4∆ SEM	clr4∆ seb1-1 avg	clr4∆ seb1-1 SEM	ratio avg	ratio SEM
CenI_R_sense	I	+	3778370	3778424	2.38003	1.89414	1.92914	3.65407	2.90916	0.818116	3.01705	0.450439	2.40165	0.358863	1.37363	0.392806
CenI_R_sense	I	+	3778620	3778674	7.33843	2.6518	4.45186	11.8054	1.55155	4.72973	9.57194	1.57933	2.10168	0.388996	4.5908	0.0982424
CenI_R_sense	I	+	3786750	3786804	2.97504	1.51531	2.78241	4.21623	1.93944	1.53397	3.59564	0.438827	1.72738	0.149952	2.15819	0.441392
CenI_R_sense	I	+	3786890	3786944	12.0985	10.7966	1.30171	14.0541	7.36988	1.64161	13.0763	0.691412	9.08325	1.21153	1.47166	0.120173
CenI_R_sense	I	+	3787020	3787084	30.2896	35.6395	0.525706	18.7359	42.5465	0.711918	24.5128	4.08487	39.093	2.442	0.618812	0.0658361
CenI_R_sense	I	+	3787100	3787164	3.34692	9.74892	1.41097	13.7555	10.8003	0.309892	8.55119	3.67997	10.2746	0.371707	0.860432	0.389291
CenI_R_antisense	I	-	3779370	3779424	3.24301	1.79152	2.10893	3.77818	2.43538	1.33162	3.5106	0.189214	2.11345	0.227641	1.72028	0.274821
CenI_R_antisense	I	-	3779820	3779934	4.55159	5.46884	1.24949	6.83327	4.09004	1.11285	5.69243	0.806697	4.77944	0.487477	1.18117	0.048312
CenI_R_antisense	I	-	3780000	3780054	7.32679	5.77266	1.54699	8.93025	4.09587	1.78882	8.12852	0.56691	4.93426	0.592835	1.66791	0.085501
CenI_R_antisense	I	-	3780090	3780144	3.96367	4.8769	1.93677	9.44546	3.43167	1.15503	6.70457	1.9381	4.15429	0.510965	1.5459	0.27639
CenI_R_antisense	I	-	3780530	3780594	5.97929	4.03091	1.90523	7.6798	4.48332	1.33368	6.82955	0.601222	4.25711	0.15995	1.61945	0.202074
CenI_R_antisense	I	-	3787670	3787724	10.81	2.28916	8.1023	18.5475	2.21398	4.88261	14.6787	2.73559	2.25157	0.0265783	6.49246	1.13833
CenI_R_antisense	I	-	3787810	3787864	3.36312	0.796229	3.45098	2.74777	1.99259	1.68782	3.05544	0.217558	1.39441	0.422976	2.5694	0.623373
CenI_R_antisense	I	-	3788500	3788554	1.56145	0.398114	5.60784	2.23256	0.332098	4.70177	1.89701	0.237275	0.365106	0.0233405	5.15481	0.320344
CenI_L_antisense	I	-	3755010	3755064	3.55372	5.77246	0.722091	4.16824	6.70825	0.529754	3.86098	0.217264	6.24035	0.330853	0.625923	0.0680014
CenI_L_antisense	I	-	3755140	3755324	15.1931	22.7055	0.641617	14.5682	27.2948	0.55663	14.8807	0.220921	25.0002	1.62255	0.599124	0.0300474
CenI_L_antisense	I	-	3755350	3755414	9.31952	5.8852	1.39438	8.20622	4.12278	2.26049	8.76287	0.39361	5.00399	0.62311	1.82744	0.306217
CenI_L_antisense	I	-	3755490	3755544	3.07349	5.13107	0.738502	3.78931	3.39553	0.905157	3.4314	0.25308	4.2633	0.613606	0.82183	0.0589213
CenI_L_antisense	I	-	3763420	3763544	5.64661	3.31683	2.15591	7.15079	3.13773	1.79958	6.3987	0.531809	3.22728	0.0633233	1.97775	0.12598
CenI_L_antisense	I	-	3763560	3763614	9.22047	1.44311	9.54036	13.7678	1.73918	5.30163	11.4941	1.60773	1.59114	0.104674	7.42099	1.49862
CenI_L_antisense	I	-	3763790	3763884	4.63476	3.36215	2.35242	7.90917	3.28276	1.41185	6.27196	1.15768	3.32245	0.0280681	1.88213	0.332541
CenII_R_sense	II	+	1635720	1635784	11.0008	8.15049	1.35831	11.0708	4.14147	2.65626	11.0358	0.0247588	6.14598	1.4174	2.00728	0.458896
CenII_R_sense	II	+	1635840	1635924	23.9661	25.0336	0.752747	18.844	31.09	0.770861	21.405	1.81093	28.0618	2.14125	0.761804	0.00640412
CenII_R_sense	II	+	1635930	1635984	8.55619	16.4519	0.848444	13.9585	16.0245	0.533944	11.2574	1.91001	16.2382	0.151109	0.691194	0.111192
CenII_R_sense	II	+	1641900	1641954	3.2595	1.96215	1.99188	3.90838	2.16547	1.50521	3.58394	0.229415	2.06381	0.0718844	1.74855	0.172064
CenII_R_antisense	II	-	1636490	1636544	7.79599	4.75806	1.81919	8.65581	2.41496	3.22821	8.2259	0.303994	3.58651	0.828411	2.5237	0.498163
CenII_L_sense	II	+	1604632	1604686	12.9694	6.00003	3.8455	23.0731	5.92403	2.18929	18.0213	3.5722	5.96203	0.0268723	3.01739	0.585557
CenII_L_sense	II	+	1609322	1609376	1.67347	1.63637	2.48826	4.07173	2.36961	0.706223	2.8726	0.84791	2.00299	0.259239	1.59724	0.630046
CenII_L_antisense	II	-	1605382	1605436	2.74785	1.44284	1.39529	2.01318	1.38521	1.98371	2.38051	0.259745	1.41402	0.0203764	1.6895	0.208038
CenII_L_antisense	II	-	1605542	1605596	3.88489	2.42659	1.16148	2.81845	2.83967	1.36808	3.35167	0.377043	2.63313	0.146046	1.26478	0.0730411
CenII_L_antisense	II	-	1605702	1605756	3.31637	2.09868	2.11038	4.429	1.80077	1.84164	3.87268	0.393373	1.94972	0.105326	1.97601	0.0950122
CenII_L_antisense	II	-	1605872	1605976	5.26428	2.86045	1.75408	5.01746	2.26561	2.32356	5.14087	0.0872629	2.56303	0.210309	2.03882	0.201341
CenII_L_antisense	II	-	1606012	1606066	5.59045	4.06618	1.25426	5.10006	3.18597	1.75471	5.34525	0.173381	3.62608	0.311201	1.50448	0.176934
CenII_L_antisense	II	-	1606282	1606336	3.97964	3.41035	1.53482	5.23427	2.70115	1.47331	4.60695	0.443577	3.05575	0.250738	1.50407	0.0217458
CenII_L_antisense	II	-	1606432	1606486	4.35866	2.8201	1.18978	3.3553	2.07781	2.09772	3.85698	0.35474	2.44895	0.262438	1.64375	0.321003
CenII_L_antisense	II	-	1606552	1606606	4.64292	3.27918	1.75993	5.77111	2.07781	2.23452	5.20702	0.398879	2.6785	0.424749	1.99722	0.167796
CenII_L_antisense	II	-	1610432	1610486	0.758027	0.459085	3.21581	1.47633	0.415562	1.8241	1.11718	0.253959	0.437324	0.0153878	2.51996	0.492044
CenII_L_antisense	II	-	1611392	1611446	1.61081	4.65644	0.662926	3.08688	3.53228	0.456025	2.34884	0.521869	4.09436	0.397451	0.559476	0.0731506
CenII_L_antisense	II	-	1611642	1611766	3.5074	4.02705	1.56747	6.31229	3.8607	0.908488	4.90985	0.991678	3.94388	0.0588105	1.23798	0.232987
CenII_L_antisense	II	-	1611862	1612146	12.3593	14.7272	0.946103	13.9335	17.0673	0.724151	13.1464	0.556549	15.8973	0.827346	0.835127	0.0784719
CenII_L_antisense	II	-	1612192	1612246	1.70556	3.47593	1.3128	4.56321	3.74006	0.456025	3.13438	1.01033	3.60799	0.0933825	0.884413	0.302916
CenIII_R_sense	III	+	1109306	1109360	10.0686	7.41365	1.6308	12.0902	7.95517	1.26566	11.0794	0.714758	7.68441	0.191456	1.44823	0.129096
CenIII_R_sense	III	+	1109446	1109520	21.4768	28.8531	0.760709	21.9488	34.8307	0.616605	21.7128	0.166895	31.8419	2.11341	0.688657	0.0509488
CenIII_R_sense	III	+	1129116	1129170	3.87252	1.23561	3.34116	4.12836	2.98319	1.29811	4.00044	0.0904524	2.1094	0.617863	2.31964	0.722324
CenIII_R_antisense	III	-	1110076	1110150	4.26605	2.12952	2.70554	5.76149	2.22302	1.91904	5.01377	0.528718	2.17627	0.0330576	2.31229	0.278071
CenIII_R_antisense	III	-	1110896	1110950	1.7863	1.94548	1.44004	2.80158	0.937341	1.90571	2.29394	0.358958	1.44141	0.356433	1.67288	0.164637
CenIII_R_antisense	III	-	1112056	1112110	4.05977	2.52913	1.51054	3.82034	3.51503	1.15497	3.94005	0.0846502	3.02208	0.348568	1.33276	0.12571
CenIII_R_antisense	III	-	1112496	1112550	1.7863	1.75094	1.30913	2.2922	1.87468	0.952854	2.03925	0.178865	1.81281	0.0437507	1.13099	0.125963
CenIII_R_antisense	III	-	1116676	1116730	2.92303	3.50187	1.67278	5.85786	3.04636	0.959518	4.39045	1.03762	3.27411	0.161049	1.31615	0.252176
CenIII_R_antisense	III	-	1116836	1116920	5.53288	2.6264	2.86762	7.53153	1.95837	2.82525	6.53221	0.706628	2.29239	0.236185	2.84643	0.0149818
CenIII_R_antisense	III	-	1118816	1118870	1.94869	3.50187	1.2364	4.32972	1.64035	1.18797	3.1392	0.841822	2.57111	0.658149	1.21219	0.0171218
CenIII_R_antisense	III	-	1123456	1123510	4.05977	2.91823	2.79281	8.15006	4.21803	0.962479	6.10492	1.44614	3.56813	0.459551	1.87765	0.647121
CenIII_R_antisense	III	-	1123516	1123570	4.05977	4.08552	2.05721	8.40475	3.74936	1.08279	6.23226	1.53618	3.91744	0.118848	1.57	0.344509
CenIII_R_antisense	III	-	1123596	1123650	6.65802	3.69642	1.30913	4.8391	1.64035	4.05891	5.74856	0.643086	2.66838	0.726932	2.68402	0.972194
CenIII_R_antisense	III	-	1124416	1124470	1.7863	0.972742	3.66557	3.56565	0.46867	3.81142	2.67598	0.629097	0.720706	0.178216	3.73849	0.0515655
CenIII_R_antisense	III	-	1130196	1130250	2.27347	2.14003	2.38024	5.09379	2.57769	0.881981	3.68363	0.997133	2.35886	0.154734	1.63111	0.529714
CenIII_R_antisense	III	-	1130356	1130410	7.30758	4.47461	1.02454	4.58441	4.6867	1.55922	5.946	0.962787	4.58066	0.074985	1.29188	0.189037
CenIII_R_antisense	III	-	1132336	1132390	3.89738	2.14003	2.0232	4.32972	3.51503	1.10878	4.11355	0.152856	2.82753	0.486134	1.56599	0.323299
CenIII_R_antisense	III	-	1137116	1137170	5.52128	2.72368	2.61826	7.1313	3.9837	1.38597	6.32629	0.569228	3.35369	0.445484	2.00212	0.435681
CenIII_R_antisense	III	-	1137366	1137430	6.57682	11.6547	1.05099	12.249	6.12933	1.07301	9.4129	2.00541	8.892	1.9535	1.062	0.00778388
CenIII_L_sense	III	+	1073237	1073291	4.05509	6.75967	2.6796	18.1132	8.65789	0.468369	11.0841	4.97028	7.70878	0.671123	1.57398	0.781787
CenIII_L_sense	III	+	1073497	1073551	6.48814	4.50644	1.4355	6.46899	1.99797	3.24736	6.47856	0.00676953	3.25221	0.886878	2.34143	0.640589
CenIII_L_sense	III	+	1088767	1088821	6.08263	1.68992	4.21079	7.11589	2.66397	2.2833	6.59926	0.365313	2.17694	0.344378	3.24705	0.681472
CenIII_L_antisense	III	-	1074237	1074291	1.75005	1.59113	1.08257	1.7225	1.70812	1.02455	1.73628	0.00974028	1.64963	0.0413634	1.05356	0.0205128
CenIII_L_antisense	III	-	1074557	1074611	2.52007	1.59113	2.9293	4.66089	1.26732	1.98851	3.59048	0.756891	1.42922	0.114485	2.4589	0.332617
CenIII_L_antisense	III	-	1074697	1074801	3.41664	2.86575	1.37687	3.94577	2.54629	1.34181	3.68121	0.187078	2.70602	0.112948	1.35934	0.012396
CenIII_L_antisense	III	-	1074877	1074981	3.12586	2.45267	1.54442	3.78794	2.37463	1.31636	3.4569	0.234082	2.41365	0.0275922	1.43039	0.0806308
CenIII_L_antisense	III	-	1075017	1075071	3.08009	2.38669	1.27361	3.03971	1.70812	1.8032	3.0599	0.014277	2.04741	0.239911	1.5384	0.18724
CenIII_L_antisense	III	-	1075227	1075281	2.10006	3.18226	0.700484	2.22912	2.14893	0.97726	2.16459	0.0456289	2.66559	0.365337	0.838872	0.0978552
CenIII_L_antisense	III	-	1079277	1079331	0.980028	0.248614	6.92842	1.7225	0.661208	1.48218	1.35126	0.262504	0.454911	0.145874	4.2053	1.92554
CenIII_L_antisense	III	-	1079527	1079591	2.59883	1.55228	1.81747	2.82123	1.02281	2.54088	2.71003	0.0786315	1.28754	0.187198	2.17917	0.255762
CenIII_L_antisense	III	-	1080877	1080931	1.82005	1.19335	1.86796	2.22912	1.32242	1.37631	2.02459	0.144627	1.25788	0.0456334	1.62213	0.173824
CenIII_L_antisense	III	-	1081207	1081281	3.47361	2.10448	2.28371	4.80602	2.05064	1.69392	4.13982	0.471078	2.07756	0.0190362	1.98881	0.208523
CenIII_L_antisense	III	-	1081367	1081441	3.32037	2.53989	2.21244	5.61935	2.65377	1.25119	4.46986	0.812814	2.59683	0.0402615	1.73181	0.339852
CenIII_L_antisense	III	-	1081517	1081631	3.44852	2.26108	2.16513	4.89553	2.58393	1.3346	4.17203	0.511595	2.42251	0.114147	1.74987	0.293637
CenIII_L_antisense	III	-	1082047	1082101	5.53016	5.4695	0.722482	3.95162	5.45497	1.01378	4.74089	0.558098	5.46224	0.00513855	0.868133	0.102991
CenIII_L_antisense	III	-	1083497	1083551	3.5701	2.73475	1.44496	3.95162	2.86524	1.24601	3.76086	0.134886	2.79999	0.0461333	1.34549	0.0703424
CenIII_L_antisense	III	-	1083687	1083741	3.64011	2.03863	1.14314	2.33044	1.65302	2.20209	2.98527	0.463036	1.84583	0.136334	1.67262	0.374396
CenIII_L_antisense	III	-	1083917	1084051	4.48535	5.77081	0.785391	4.53234	4.32993	1.0359	4.50885	0.0166122	5.05037	0.509428	0.910643	0.0885668
CenIII_L_antisense	III	-	1088117	1088171	1.61005	0.795564	3.31138	2.63441	0.551007	2.92201	2.12223	0.362168	0.673286	0.086464	3.11669	0.137663
CenIII_L_antisense	III	-	1089077	1089171	2.61391	3.68477	1.01099	3.72526	2.94378	0.887941	3.16958	0.392923	3.31428	0.261979	0.949464	0.0435035
CenIII_L_antisense	III	-	1089337	1089531	10.1907	14.5324	0.733597	10.6609	18.3894	0.554161	10.4258	0.166243	16.4609	1.36368	0.643879	0.0634404
CenIII_L_antisense	III	-	1089537	1089621	6.9302	4.98648	1.34545	6.70907	4.42774	1.56518	6.81963	0.0781818	4.70711	0.197547	1.45532	0.0776857
CenIII_L_antisense	III	-	1089687	1089741	2.03006	2.13808	1.51648	3.24235	2.75504	0.736854	2.63621	0.428611	2.44656	0.218127	1.12667	0.27564
